# Supplementary material for: Metformin attenuates hypothalamic inflammation via downregulation of RIPK1-independent microglial necroptosis in diet-induced obese mice
Source: Cell Death Discov. 2021 Nov 8;7:338. doi: 10.1038/s41420-021-00732-5 (PMC8575871; doi:10.1038/s41420-021-00732-5)
Supplement: Supplementary file 2 — Supplementary Table 1 Excel spreadsheet listing DE genes in HFD vs. Chow [file 41420_2021_732_MOESM2_ESM.xlsx]

## Sheet: HFD_vs_Chow_upregulated_genes
List of upregulated genes in HFD vs. Chow
gene_id	gene_name	log2FoldChange	pvalue	HFD	Chow
ENSMUSG00000097155	Gm26511	5.63145	0.000458454	6.06889	2.77556e-17
ENSMUSG00000112977	Gm34081	5.6174	0.000971087	6.00319	2.77556e-17
ENSMUSG00000084105	Gm13252	5.36298	0.00246449	5.01714	2.77556e-17
ENSMUSG00000087382	Ctcflos	5.0671	0.0068766	4.06355	2.77556e-17
ENSMUSG00000098890	Mir7008	5.0671	0.0068766	4.06355	2.77556e-17
ENSMUSG00000094359	Gm25571	5.0671	0.0068766	4.06355	2.77556e-17
ENSMUSG00000113137	AC157515.1	5.0648	0.0068766	4.05589	2.77556e-17
ENSMUSG00000102950	Gm37018	5.05572	0.00584444	4.03155	2.77556e-17
ENSMUSG00000086273	Rbm46os	4.88005	0.0119814	3.55572	2.77556e-17
ENSMUSG00000047061	Gm9817	4.87758	0.0119814	3.54828	2.77556e-17
ENSMUSG00000107813	Gm44434	4.87511	0.0119814	3.54247	2.77556e-17
ENSMUSG00000049246	Hspe1-ps2	4.87511	0.0119814	3.54247	2.77556e-17
ENSMUSG00000030131	Mug2	4.87511	0.0119814	3.54247	2.77556e-17
ENSMUSG00000107071	Gm42420	4.87511	0.0119814	3.54247	2.77556e-17
ENSMUSG00000074812	Spdye4c	4.87258	0.011077	3.53651	2.77556e-17
ENSMUSG00000100111	A330087D11Rik	4.87258	0.011062	3.53651	2.77556e-17
ENSMUSG00000086159	Gm13025	4.87023	0.0108354	3.53021	2.77556e-17
ENSMUSG00000109606	Gm45537	4.87023	0.0108356	3.53021	2.77556e-17
ENSMUSG00000040013	Fkbp6	4.8677	0.0119814	3.52327	2.77556e-17
ENSMUSG00000075073	Olfr1256	4.8677	0.0119814	3.52327	2.77556e-17
ENSMUSG00000025129	Ppp1r27	4.86523	0.0119814	3.51508	2.77556e-17
ENSMUSG00000107233	Gm42959	4.86276	0.0119814	3.50192	2.77556e-17
ENSMUSG00000101135	Gm17981	4.86276	0.0119814	3.50192	2.77556e-17
ENSMUSG00000096839	Gm3460	4.66517	0.0215675	3.04791	2.77556e-17
ENSMUSG00000046317	BC107364	4.66517	0.0215675	3.04791	2.77556e-17
ENSMUSG00000089703	Gm15833	4.65985	0.0215675	3.03485	2.77556e-17
ENSMUSG00000111748	Gm34885	4.65719	0.0215675	3.02876	2.77556e-17
ENSMUSG00000015437	Gzmb	4.65719	0.0215675	3.02876	2.77556e-17
ENSMUSG00000081196	Gm13858	4.65719	0.0215675	3.02876	2.77556e-17
ENSMUSG00000093622	Gm20703	4.65454	0.0215675	3.02211	2.77556e-17
ENSMUSG00000085324	Gm11680	4.65454	0.0215675	3.02211	2.77556e-17
ENSMUSG00000109342	Gm32983	4.65454	0.0215675	3.02211	2.77556e-17
ENSMUSG00000112792	Gm38407	4.65188	0.0215675	3.01429	2.77556e-17
ENSMUSG00000115962	AC140267.2	4.65188	0.0215675	3.01429	2.77556e-17
ENSMUSG00000113940	Gm40477	4.64922	0.0215675	3.00165	2.77556e-17
ENSMUSG00000112741	Gm47341	4.64922	0.0215675	3.00165	2.77556e-17
ENSMUSG00000024847	Aip	4.64922	0.0215675	3.00165	2.77556e-17
ENSMUSG00000024777	Ppp2r5b	4.64922	0.0215675	3.00165	2.77556e-17
ENSMUSG00000109982	Gm45520	4.41274	0.0402782	2.54011	2.77556e-17
ENSMUSG00000102321	Gm37792	4.41274	0.0402782	2.54011	2.77556e-17
ENSMUSG00000080923	Gm5400	4.41274	0.0402782	2.54011	2.77556e-17
ENSMUSG00000065420	Mir142b	4.41274	0.0402782	2.54011	2.77556e-17
ENSMUSG00000115781	AC093022.4	4.41274	0.0402782	2.54011	2.77556e-17
ENSMUSG00000083769	Gm11689	4.41274	0.0402782	2.54011	2.77556e-17
ENSMUSG00000105396	Gm6057	4.41274	0.0402782	2.54011	2.77556e-17
ENSMUSG00000087903	Gm22039	4.41274	0.0402782	2.54011	2.77556e-17
ENSMUSG00000112063	Gm32220	4.40986	0.0402782	2.5331	2.77556e-17
ENSMUSG00000098981	Mir7236	4.40986	0.0402782	2.5331	2.77556e-17
ENSMUSG00000107257	Gm43028	4.40986	0.0402782	2.5331	2.77556e-17
ENSMUSG00000081988	Gm15746	4.40986	0.0402782	2.5331	2.77556e-17
ENSMUSG00000109095	Gm44799	4.40698	0.0402782	2.5272	2.77556e-17
ENSMUSG00000089149	Gm22282	4.40698	0.0402782	2.5272	2.77556e-17
ENSMUSG00000085761	4930455G09Rik	4.40698	0.0402782	2.5272	2.77556e-17
ENSMUSG00000082456	Gm11598	4.40698	0.0402782	2.5272	2.77556e-17
ENSMUSG00000089743	Gm16226	4.40698	0.0402782	2.5272	2.77556e-17
ENSMUSG00000110342	Gm45263	4.4041	0.0402782	2.52084	2.77556e-17
ENSMUSG00000022652	Morc1	4.4041	0.0402782	2.52084	2.77556e-17
ENSMUSG00000110910	4921534A09Rik	4.4041	0.0402782	2.52084	2.77556e-17
ENSMUSG00000053101	Gpr141	4.4041	0.0402782	2.52084	2.77556e-17
ENSMUSG00000022455	Wbp2nl	4.4041	0.0402782	2.52084	2.77556e-17
ENSMUSG00000081572	Gm14138	4.4041	0.0402782	2.52084	2.77556e-17
ENSMUSG00000057534	Elobl	4.4041	0.0402782	2.52084	2.77556e-17
ENSMUSG00000037583	Nr0b2	4.40122	0.0402782	2.51342	2.77556e-17
ENSMUSG00000102508	Gm37367	4.40122	0.0402782	2.51342	2.77556e-17
ENSMUSG00000028751	Pla2g2e	4.40122	0.0402782	2.51342	2.77556e-17
ENSMUSG00000074695	Il22	4.40122	0.0402782	2.51342	2.77556e-17
ENSMUSG00000082093	Gm15928	4.40122	0.0402782	2.51342	2.77556e-17
ENSMUSG00000105530	Gm43829	4.40122	0.0402782	2.51342	2.77556e-17
ENSMUSG00000022225	Cma1	4.40122	0.0402782	2.51342	2.77556e-17
ENSMUSG00000104655	Gm43317	4.39835	0.0402782	2.50136	2.77556e-17
ENSMUSG00000090004	Gm16125	4.39835	0.0402782	2.50136	2.77556e-17
ENSMUSG00000083377	Gm12653	4.39835	0.0402782	2.50136	2.77556e-17
ENSMUSG00000112266	Gm48843	4.39835	0.0402782	2.50136	2.77556e-17
ENSMUSG00000110815	Gm47345	4.39835	0.0402782	2.50136	2.77556e-17
ENSMUSG00000113553	Gm40932	4.39835	0.0402782	2.50136	2.77556e-17
ENSMUSG00000066983	Gm16519	4.39835	0.0402782	2.50136	2.77556e-17
ENSMUSG00000114207	Gm41109	4.39835	0.0402782	2.50136	2.77556e-17
ENSMUSG00000098043	Gm26980	4.39835	0.0402782	2.50136	2.77556e-17
ENSMUSG00000101079	Gm28991	4.39835	0.0402782	2.50136	2.77556e-17
ENSMUSG00000043972	Opn5	4.25486	7.39848e-05	8.58934	0.33692
novel.156	-	4.17565	1.68394e-06	49.7839	2.64708
ENSMUSG00000007946	Phox2a	4.10797	1.15182e-08	19.1909	1.01391
ENSMUSG00000031461	Myom2	4.0694	0.000678822	7.54681	0.338613
ENSMUSG00000054161	Fam83e	3.75539	0.00230737	6.04347	0.338613
ENSMUSG00000081340	Gm12275	3.63924	0.00601001	5.56712	0.338613
ENSMUSG00000102517	Gm38085	3.62562	0.0076841	5.51774	0.338613
ENSMUSG00000034456	Uroc1	3.50191	0.0055902	5.0474	0.33692
ENSMUSG00000093967	Gm26180	3.49691	0.00875177	5.03398	0.338613
ENSMUSG00000073598	1700066B19Rik	3.45735	0.00149569	8.5488	0.673253
ENSMUSG00000004540	Psg17	3.36809	0.0184522	4.56351	0.321619
ENSMUSG00000113603	Gm47004	3.35536	0.0142297	4.55185	0.338613
ENSMUSG00000108687	Gm45007	3.35511	0.0184522	4.52534	0.321619
ENSMUSG00000112779	Gm18029	3.34959	0.0141249	4.53281	0.338613
ENSMUSG00000090041	Gm16027	3.34207	0.0184522	4.50245	0.338613
ENSMUSG00000081540	Gm12538	3.20464	0.0293833	4.06355	0.321619
ENSMUSG00000111212	Gm47087	3.20464	0.0293833	4.06355	0.321619
ENSMUSG00000059408	Mrgprh	3.19454	0.0293833	4.05589	0.33692
ENSMUSG00000074240	Cib3	3.19373	0.0208849	4.03808	0.321619
ENSMUSG00000104012	Gm37364	3.19223	0.0293833	4.05008	0.33692
ENSMUSG00000099398	Ms4a14	3.19092	0.002043	7.07829	0.676508
ENSMUSG00000111069	Gm48646	3.19014	0.0234595	4.0442	0.33692
ENSMUSG00000105403	Gm43618	3.19014	0.0234667	4.0442	0.33692
ENSMUSG00000083314	Gm11742	3.18928	0.0020568	7.07225	0.67627
ENSMUSG00000042895	Abra	3.1854	0.0232063	4.03155	0.338613
ENSMUSG00000112870	Gm40689	3.17747	0.0293833	4.00219	0.338613
ENSMUSG00000078886	Gm2026	3.07775	0.0104874	6.50342	0.655986
ENSMUSG00000080791	Akirin1-ps	3.01511	0.0477151	3.54828	0.321619
ENSMUSG00000085766	2810430I11Rik	3.01264	0.0477151	3.54247	0.321619
ENSMUSG00000083007	Gm13623	3.00979	0.0477151	3.55572	0.33692
ENSMUSG00000108145	Gm38811	3.00914	0.041466	3.53651	0.321619
ENSMUSG00000112782	Gm7940	3.00732	0.0477151	3.54828	0.33692
ENSMUSG00000085911	Gm14061	3.00697	0.0418543	3.53021	0.321619
ENSMUSG00000099872	1700074H08Rik	3.00393	0.0477151	3.54247	0.338613
ENSMUSG00000083100	Gm6044	3.00276	0.0477151	3.51508	0.321619
ENSMUSG00000111353	Gm19324	3.00268	0.0406841	3.53651	0.33692
ENSMUSG00000110386	Gm42031	3.00029	0.0477151	3.50192	0.321619
ENSMUSG00000111243	Gm4668	3.00029	0.0477151	3.50192	0.321619
ENSMUSG00000093005	Gm24159	2.99978	0.0404089	3.53021	0.338613
ENSMUSG00000093119	Gm25640	2.99978	0.0404344	3.53021	0.338613
ENSMUSG00000074203	G430095P16Rik	2.99977	0.0404583	3.53021	0.338613
ENSMUSG00000086053	Gm15178	2.99744	0.0477151	3.52327	0.33692
ENSMUSG00000001020	S100a4	2.99652	0.0477151	3.52327	0.338613
ENSMUSG00000077734	Snord83b	2.99405	0.0477151	3.51508	0.338613
ENSMUSG00000098977	Gm27196	2.98335	0.00895899	6.06889	0.645589
ENSMUSG00000100850	4930434B07Rik	2.96716	0.00658119	6.04347	0.676508
ENSMUSG00000092397	C130080G10Rik	2.87132	0.00321041	8.08769	1.01391
ENSMUSG00000015980	Lrrc27	2.86978	9.18649e-05	58.8889	7.97127
ENSMUSG00000113318	Gm18113	2.84956	0.0104316	5.54223	0.655986
ENSMUSG00000101587	Gm29036	2.72383	0.0324053	5.06531	0.657911
ENSMUSG00000096579	Gm17121	2.7175	0.0324053	5.06531	0.673253
ENSMUSG00000085354	Gm2044	2.71245	0.0324053	5.02627	0.655986
ENSMUSG00000082021	Gm14991	2.71138	0.0170187	5.04093	0.676508
ENSMUSG00000005649	Cabp5	2.71095	0.0216619	5.04093	0.673253
ENSMUSG00000096209	Olfr510	2.70239	0.0324053	5.01714	0.676508
ENSMUSG00000065524	Mir135a-2	2.67575	0.00768043	7.04575	1.01464
ENSMUSG00000086267	Gm12496	2.56784	0.0483678	4.50245	0.645589
ENSMUSG00000096969	4930535I16Rik	2.56636	0.0332195	4.53281	0.657911
ENSMUSG00000085884	Gm15342	2.56537	0.0351031	4.54584	0.673253
ENSMUSG00000092344	Hspe1-ps3	2.56069	0.0483678	4.50245	0.655986
ENSMUSG00000105456	Gm43745	2.55732	0.0463109	4.52534	0.676508
ENSMUSG00000038357	Camp	2.47709	0.0240161	6.07477	0.979788
ENSMUSG00000071478	Hist1h2ad	2.46185	0.0190662	6.03613	0.993378
ENSMUSG00000097043	Gm10556	2.46167	0.0138482	6.05027	1.01344
ENSMUSG00000091049	Gm1979	2.41523	0.00104978	11.1033	1.96118
ENSMUSG00000096215	Smim22	2.41193	0.00762304	7.56095	1.3061
ENSMUSG00000101223	4930568A12Rik	2.40947	0.0252017	7.60361	1.3459
ENSMUSG00000109648	Svet1	2.39944	0.049597	4.03808	0.676508
ENSMUSG00000110697	Gm31718	2.39645	0.0137737	7.54681	1.35262
ENSMUSG00000112517	Gm48001	2.36588	0.00421765	9.06468	1.66247
ENSMUSG00000111904	AC165349.1	2.36409	0.0472393	5.57295	0.969597
ENSMUSG00000004709	Cd244	2.35326	0.0338815	5.56712	0.979788
ENSMUSG00000015962	1700016C15Rik	2.34063	0.0226899	5.55517	1.01344
novel.221	-	2.34063	0.0226909	5.55517	1.01344
ENSMUSG00000090087	Gm15939	2.32897	0.0338165	7.09592	1.3061
ENSMUSG00000031138	F9	2.31378	0.0104343	7.07225	1.31326
ENSMUSG00000112304	Gm35206	2.31133	0.0108115	7.07829	1.32924
ENSMUSG00000022584	Ly6c2	2.3087	0.0193814	7.08422	1.35022
ENSMUSG00000090227	Gm16554	2.30051	0.0185968	7.04575	1.35022
ENSMUSG00000107779	Gm43874	2.28859	0.00428248	8.57028	1.65262
ENSMUSG00000082404	Gm14799	2.28157	0.0036157	10.1065	1.96518
ENSMUSG00000067771	Gm14685	2.25659	0.0149607	13.1891	2.67257
ENSMUSG00000112135	Gm9029	2.21111	0.0135047	8.09367	1.64096
ENSMUSG00000097870	Gm26868	2.20897	0.0259976	6.54464	1.3061
ENSMUSG00000109002	Gm38405	2.20379	0.0395591	5.04093	1.01344
ENSMUSG00000026413	Pkp1	2.2028	0.0210349	6.55161	1.32379
ENSMUSG00000028699	Tspan1	2.20223	0.00362867	11.128	2.32349
ENSMUSG00000087430	Gm13405	2.19918	0.0181496	6.55161	1.35187
ENSMUSG00000024910	Ctsw	2.13579	0.00329326	10.5822	2.29923
ENSMUSG00000115370	AC154436.1	2.13113	0.00756296	9.09095	1.96118
ENSMUSG00000110030	Gm45546	2.10755	0.0151835	7.57997	1.69005
ENSMUSG00000079014	Serpina3i	2.10575	0.000465222	16.1231	3.66182
ENSMUSG00000034450	Gulo	2.10349	0.0440924	7.53021	1.6518
ENSMUSG00000054169	Ceacam10	2.08812	0.0331163	10.1423	2.28942
ENSMUSG00000113894	Gm48838	2.05889	0.000179727	21.19	5.01972
ENSMUSG00000102630	Gm37289	2.04435	0.00818373	8.58934	1.98722
ENSMUSG00000074003	Gucy2d	2.02298	0.0271616	7.07225	1.63031
ENSMUSG00000105760	Gm43211	2.01325	0.0173428	7.0596	1.65262
ENSMUSG00000105966	Gm43242	2.01056	0.004439	11.0834	2.67172
ENSMUSG00000109931	Gm39929	1.99911	0.0432683	7.03806	1.68889
ENSMUSG00000085088	4931413K12Rik	1.99576	1.05908e-05	26.7842	6.62072
ENSMUSG00000044957	Pp2d1	1.99333	0.0092977	9.61082	2.32299
ENSMUSG00000102461	Gm37166	1.98954	0.0117053	9.57961	2.31436
ENSMUSG00000098210	Gm5224	1.97726	0.0020335	12.119	2.99368
ENSMUSG00000083745	Gm13543	1.97021	0.0446406	5.56123	1.32794
ENSMUSG00000098322	5830468F06Rik	1.96607	0.0439421	5.54223	1.32924
ENSMUSG00000085262	Gm11574	1.95203	0.0298412	8.08769	2.02359
ENSMUSG00000094695	Gm21953	1.92085	0.000157072	19.1713	4.97987
ENSMUSG00000034057	Myrfl	1.90644	0.0349282	6.54464	1.65262
ENSMUSG00000114588	Gm6411	1.90095	0.0408491	6.55819	1.69054
ENSMUSG00000101012	1700008K24Rik	1.89891	0.0449293	6.55161	1.69054
ENSMUSG00000097953	Gm26952	1.88994	0.0164714	10.1245	2.63503
ENSMUSG00000114516	Gm46440	1.86511	0.0205986	7.56751	1.98535
novel.180	-	1.85757	0.0113932	83.0899	22.6937
ENSMUSG00000100334	C230024C17Rik	1.85453	0.00599047	11.1033	2.9769
ENSMUSG00000113396	Gm33467	1.85006	0.00613744	11.1033	3.00795
ENSMUSG00000095477	Gm25076	1.84973	0.00580765	11.0969	3.00696
ENSMUSG00000084893	Hba-ps4	1.84689	0.00867374	11.1033	3.04084
novel.43	-	1.79824	0.0248042	10.5822	2.93784
novel.92	-	1.79564	0.00314428	14.1182	3.98224
novel.200	-	1.78767	0.00165367	716.923	206.975
ENSMUSG00000092921	Mir344b	1.76789	0.0366044	7.05288	1.97661
ENSMUSG00000055912	Tmem150a	1.75301	0.00847245	36.0141	10.6222
ENSMUSG00000114022	Gm17330	1.74761	0.0234612	8.06892	2.30902
ENSMUSG00000103506	Gm38376	1.74626	0.0211904	8.07536	2.3217
ENSMUSG00000109710	Gm4974	1.74254	0.00434428	13.6033	3.98444
ENSMUSG00000043290	Zfp784	1.73865	0.0275539	9.10906	2.63503
ENSMUSG00000082345	Gm13622	1.73861	0.0254616	9.09095	2.61843
ENSMUSG00000114193	Gm48139	1.73252	0.0281414	9.10906	2.6587
ENSMUSG00000115456	AC122397.3	1.73172	0.0230551	9.06468	2.63297
ENSMUSG00000091542	Gm17167	1.72745	0.000396474	22.1857	6.60153
ENSMUSG00000090550	Prlh	1.72641	0.00112391	23.2732	6.94763
ENSMUSG00000008193	Spib	1.72528	0.016934	10.1125	2.95917
ENSMUSG00000051361	6030498E09Rik	1.71894	0.0252619	10.0741	2.96121
ENSMUSG00000115186	AC151836.1	1.71609	0.0155054	10.0809	2.98236
ENSMUSG00000022066	Entpd4b	1.71179	0.000136755	145.536	44.5067
ENSMUSG00000065593	Mir339	1.69725	0.00595934	12.0996	3.65147
ENSMUSG00000110388	Gm30329	1.66417	0.0489165	6.55819	1.97661
ENSMUSG00000033847	Pla2g4c	1.65709	0.000246889	23.2086	7.258
ENSMUSG00000085839	Gm15949	1.64978	0.0325957	8.58934	2.65373
ENSMUSG00000025478	Dpysl4	1.6494	1.23353e-05	247.914	79.1821
ENSMUSG00000069793	Slfn9	1.63341	0.0223589	12.6453	4.00177
ENSMUSG00000093720	Gm20635	1.62511	0.0390163	12.5795	3.9911
ENSMUSG00000109206	Gm45137	1.58263	0.00314719	17.1527	5.6612
ENSMUSG00000112174	Gm48535	1.57259	0.0152545	11.1033	3.66182
ENSMUSG00000054672	5830411N06Rik	1.56424	0.049198	8.09367	2.6587
ENSMUSG00000082183	Gm15994	1.55959	0.0397191	9.06468	3.00795
ENSMUSG00000021953	Tdh	1.55777	0.045636	8.06892	2.67245
ENSMUSG00000052160	Pld4	1.55182	0.0288481	54.2878	18.5771
ENSMUSG00000080237	Gm14239	1.54996	0.00208142	19.6451	6.63299
ENSMUSG00000055041	Commd5	1.54558	0.00265798	18.6498	6.32371
ENSMUSG00000103174	Gm37168	1.5367	0.0110797	14.6703	4.98114
ENSMUSG00000006764	Tph2	1.52655	0.00199358	21.2352	7.29229
ENSMUSG00000103632	Gm38329	1.5244	0.0220514	12.6392	4.31657
ENSMUSG00000030187	Klra2	1.52157	0.01845	12.5869	4.30039
ENSMUSG00000087108	Gm16093	1.51487	0.0129172	17.2094	5.93874
ENSMUSG00000111232	AC113291.1	1.51097	0.0213033	10.6142	3.64044
ENSMUSG00000116439	AC154265.2	1.50923	0.0229526	10.5822	3.62987
ENSMUSG00000073117	Gm7347	1.50421	0.036137	11.5775	4.01603
ENSMUSG00000115834	AC137871.4	1.48702	0.0375561	8.58317	2.98207
ENSMUSG00000032057	4833427G06Rik	1.47518	0.00508158	17.6926	6.2745
ENSMUSG00000113775	Gm48027	1.4612	0.000521246	25.7486	9.27016
ENSMUSG00000081372	Gm16171	1.45974	0.0117507	15.6798	5.61483
ENSMUSG00000094108	Gm17258	1.45864	0.0139431	15.6859	5.62817
ENSMUSG00000085946	AA387200	1.4529	0.019356	11.0969	3.97601
ENSMUSG00000022993	4930415O20Rik	1.44486	0.0284268	17.191	6.23412
ENSMUSG00000079137	Rpl27-ps1	1.44226	0.0411208	11.0764	4.01513
ENSMUSG00000074506	Gm10705	1.42988	9.81682e-11	209.671	77.7619
ENSMUSG00000101838	Gm18800	1.42576	0.0470807	9.10311	3.30484
ENSMUSG00000033200	Tpsg1	1.42572	0.0410057	9.09095	3.29314
ENSMUSG00000109917	Gm45671	1.42524	0.0205287	13.6033	5.00461
ENSMUSG00000034329	Brip1	1.42236	0.0372536	9.07824	3.30484
ENSMUSG00000041737	Tmem45b	1.41135	0.0289478	11.6048	4.26555
ENSMUSG00000115410	AC131586.3	1.40222	0.0173139	18.6059	6.95863
ENSMUSG00000090326	Dthd1	1.39192	0.00264543	20.1739	7.60397
ENSMUSG00000044139	Prss53	1.37865	0.00464323	21.7305	8.27962
ENSMUSG00000109277	Gm39121	1.372	0.0109216	15.6612	5.98777
ENSMUSG00000040606	Kazn	1.35235	4.23736e-05	375.85	146.778
ENSMUSG00000093880	Tmem181c-ps	1.33958	0.0351186	11.1096	4.32395
ENSMUSG00000094581	Gm26365	1.33957	0.0402638	11.0764	4.29978
ENSMUSG00000073409	H2-Q6	1.31824	1.7026e-07	94.9728	37.9929
ENSMUSG00000086436	Gm13690	1.30485	0.0432773	11.6358	4.633
ENSMUSG00000051627	Hist1h1e	1.29714	5.20185e-06	55.4921	22.5016
ENSMUSG00000109847	Gm45278	1.27373	0.0498262	10.5955	4.31201
ENSMUSG00000012519	Mlkl	1.25929	0.0462365	12.0785	4.97987
ENSMUSG00000112000	Gm47956	1.25553	0.00725037	20.7146	8.59461
ENSMUSG00000115012	AC139197.1	1.23649	0.0338784	12.6268	5.27066
ENSMUSG00000050050	Ccdc158	1.2238	0.000373734	56.4108	24.0676
ENSMUSG00000028037	Ifi44	1.22344	0.0102936	22.6658	9.6521
ENSMUSG00000113626	Gm7240	1.21071	9.13064e-05	45.4207	19.5666
novel.202	-	1.20274	0.0285636	672.923	291.284
ENSMUSG00000110816	Gm19178	1.20211	0.0240694	14.6456	6.29554
ENSMUSG00000097667	Gm26764	1.20034	0.04621	11.5982	4.99167
ENSMUSG00000037801	Iqch	1.19946	0.0263422	14.6126	6.29712
ENSMUSG00000079495	Nat8f6	1.19825	0.0241037	16.116	6.95509
ENSMUSG00000074151	Nlrc5	1.18667	0.000113396	69.6223	30.5196
ENSMUSG00000064340	mt-Tl1	1.18666	5.88113e-10	421.379	185.08
ENSMUSG00000064346	mt-Tw	1.17747	4.66318e-11	227.097	100.334
ENSMUSG00000061482	Hist1h4d	1.17716	0.0328121	15.1597	6.64111
ENSMUSG00000011267	Zfp296	1.16525	0.00962425	21.6979	9.60651
ENSMUSG00000013418	B4galnt2	1.16228	0.021878	17.1785	7.59463
ENSMUSG00000022243	Slc45a2	1.16207	0.0287938	17.1972	7.61458
ENSMUSG00000099342	Gm18180	1.15506	0.0465649	14.1377	6.26784
ENSMUSG00000026809	Spaca9	1.15275	0.0360549	15.6612	6.98945
ENSMUSG00000097967	Gm27002	1.14961	0.0403884	14.1377	6.31236
ENSMUSG00000111806	Gm47403	1.14179	0.0142941	19.1579	8.62195
ENSMUSG00000029410	Ppef2	1.13278	4.04292e-05	70.7067	32.1962
ENSMUSG00000113020	Gm48063	1.13195	0.0118203	28.2483	12.8082
ENSMUSG00000032358	Fam83b	1.11965	0.0432813	13.1089	5.97497
ENSMUSG00000060550	H2-Q7	1.11624	4.1581e-05	67.6857	31.1657
ENSMUSG00000109040	Gm44542	1.11536	0.0222844	16.6579	7.62686
ENSMUSG00000079652	Fam71f2	1.09935	0.0401159	13.6298	6.29712
ENSMUSG00000038304	Cd160	1.08986	0.0198366	19.1646	8.9355
ENSMUSG00000075555	Gm10863	1.08787	5.07729e-05	77.7502	36.5361
ENSMUSG00000103952	Gm37268	1.07767	0.00610954	28.7356	13.5335
ENSMUSG00000032068	Plet1	1.07607	0.00623974	28.7564	13.5711
ENSMUSG00000070423	Olfr558	1.0756	0.0368174	17.6473	8.32529
novel.44	-	1.07529	0.00909181	35.8762	16.9747
ENSMUSG00000096977	Gm10827	1.06249	0.0223317	20.2131	9.61691
ENSMUSG00000020798	Spns3	1.06154	0.0148835	22.2191	10.5642
ENSMUSG00000032572	Col6a4	1.0524	0.000135814	173.412	83.6663
ENSMUSG00000072944	Nup62cl	1.0524	0.00151828	39.8517	19.1247
ENSMUSG00000097540	1700037F24Rik	1.05116	0.0076934	26.2365	12.6101
ENSMUSG00000103899	Gm37940	1.05075	0.00323088	32.2993	15.5039
ENSMUSG00000001228	Uhrf1	1.0472	0.0134329	26.2018	12.6335
ENSMUSG00000112449	Srp54	1.04532	0.0160807	217.457	105.871
ENSMUSG00000058741	Prr19	1.04369	0.00255193	40.4359	19.5552
ENSMUSG00000092571	Gm4134	1.04097	0.00213405	45.8563	22.2296
ENSMUSG00000107411	Gm19040	1.03237	0.0259008	21.1764	10.3053
ENSMUSG00000110499	Gm45873	1.02632	0.0258425	19.7052	9.61325
ENSMUSG00000032860	P2ry2	1.02595	0.0130334	23.7233	11.5816
novel.18	-	1.02592	0.0063843	36.391	17.797
novel.145	-	1.02556	0.0138445	406.697	200.266
ENSMUSG00000095217	Hist1h2bn	1.02312	0.0490114	15.6485	7.65339
ENSMUSG00000037101	Ttc29	1.02041	0.0161021	29.7518	14.6101
ENSMUSG00000089984	Fbxo24	1.016	0.0229844	20.1873	9.90347
ENSMUSG00000025887	Casp12	1.01529	0.0203717	26.1946	12.8892
ENSMUSG00000092384	Gm4189	1.00788	0.0470385	16.1368	7.97634
ENSMUSG00000102985	4930456G14Rik	1.00281	0.0338292	34.4309	17.1511
ENSMUSG00000109598	Gm36356	1.00167	0.00501782	31.3035	15.5736

## Sheet: HFD_vs_Chow_downregulated_genes
List of downregulated genes in HFD vs. Chow
gene_id	gene_name	log2FoldChange	pvalue	HFD	Chow
ENSMUSG00000078672	Mup20	-5.84879	0.00274949	2.77556e-17	7.09699
ENSMUSG00000033831	Fgb	-5.62611	0.00517082	2.77556e-17	6.03331
ENSMUSG00000098926	Mir6904	-5.4569	0.00815861	2.77556e-17	5.36086
ENSMUSG00000076613	Ighg2b	-5.45617	0.00815861	2.77556e-17	5.38213
ENSMUSG00000102466	Gm38200	-5.44763	0.00815861	2.77556e-17	5.31538
ENSMUSG00000063820	Arl9	-5.44592	0.0026417	2.77556e-17	5.32913
ENSMUSG00000108444	Klk2-ps	-5.44563	0.00263227	2.77556e-17	5.32791
ENSMUSG00000099343	Gm28836	-5.44282	0.00201696	2.77556e-17	5.31586
ENSMUSG00000054978	Kbtbd13	-5.42839	0.00793468	2.77556e-17	5.26165
ENSMUSG00000110647	Gm17745	-5.42288	0.00815861	2.77556e-17	5.24438
ENSMUSG00000107079	Gm35648	-5.35871	0.0103714	2.77556e-17	4.99813
ENSMUSG00000040471	Ggt6	-5.3556	0.00479629	2.77556e-17	4.99495
ENSMUSG00000104347	Gm37689	-5.34435	0.00986202	2.77556e-17	4.94926
ENSMUSG00000062515	Fabp4	-5.34407	0.00356645	2.77556e-17	4.94494
ENSMUSG00000084659	Gm22720	-5.33663	0.00694168	2.77556e-17	4.92649
ENSMUSG00000074336	Apoc4	-5.27358	0.0133001	2.77556e-17	4.72853
ENSMUSG00000038676	Ucn	-5.26508	0.0133001	2.77556e-17	4.68073
ENSMUSG00000099773	Hmgb1-rs16	-5.25635	0.00594346	2.77556e-17	4.65535
ENSMUSG00000027831	Veph1	-5.25635	0.00594045	2.77556e-17	4.65535
ENSMUSG00000096233	Gm13238	-5.25345	0.00901331	2.77556e-17	4.63957
ENSMUSG00000113505	Gm48593	-5.2462	0.00552573	2.77556e-17	4.61243
ENSMUSG00000056290	Ms4a4b	-5.23635	0.0133001	2.77556e-17	4.59193
ENSMUSG00000116414	CT033751.1	-5.16611	0.0172172	2.77556e-17	4.39167
ENSMUSG00000102935	Gm38355	-5.16094	0.0172172	2.77556e-17	4.34763
ENSMUSG00000090005	Gm16540	-5.15172	0.00984325	2.77556e-17	4.31892
ENSMUSG00000071015	Gm136	-5.14951	0.00771867	2.77556e-17	4.31156
ENSMUSG00000062345	Serpinb2	-5.14874	0.00652222	2.77556e-17	4.30938
ENSMUSG00000113352	Gm34639	-5.14396	0.00741563	2.77556e-17	4.28834
ENSMUSG00000028707	Dmbx1	-5.14396	0.00741957	2.77556e-17	4.28834
ENSMUSG00000073927	Olfr652	-5.13629	0.0172172	2.77556e-17	4.26608
ENSMUSG00000110396	Gm36737	-5.05459	0.0225154	2.77556e-17	4.05573
ENSMUSG00000101585	1600010M07Rik	-5.0511	0.0225154	2.77556e-17	4.01651
ENSMUSG00000104939	Gm33651	-5.0422	0.0225154	2.77556e-17	3.9885
ENSMUSG00000077962	Mir874	-5.03894	0.0178005	2.77556e-17	3.98224
ENSMUSG00000087524	Gm14285	-5.03884	0.0225154	2.77556e-17	3.97914
ENSMUSG00000045391	1700120B22Rik	-5.03823	0.0225154	2.77556e-17	3.97445
ENSMUSG00000011008	Mcoln2	-5.0354	0.0138211	2.77556e-17	3.97128
ENSMUSG00000086373	Gm11978	-5.03378	0.0225154	2.77556e-17	3.96324
ENSMUSG00000026645	Olah	-5.03329	0.0102898	2.77556e-17	3.96296
ENSMUSG00000062170	Fmr1nb	-5.02439	0.0225154	2.77556e-17	3.94351
ENSMUSG00000075573	Defb47	-5.02295	0.0225154	2.77556e-17	3.93877
ENSMUSG00000082658	Fau-ps2	-5.01102	0.0225154	2.77556e-17	3.91032
ENSMUSG00000079015	Serpina1c	-4.929	0.0297694	2.77556e-17	3.67826
ENSMUSG00000097346	Gm26619	-4.92499	0.0297694	2.77556e-17	3.67342
ENSMUSG00000027790	Sis	-4.92448	0.0297694	2.77556e-17	3.67036
ENSMUSG00000081805	Gm14335	-4.92385	0.0297694	2.77556e-17	3.66579
ENSMUSG00000087291	Gm11946	-4.91614	0.0166825	2.77556e-17	3.64998
ENSMUSG00000084806	Gm15232	-4.91371	0.0151472	2.77556e-17	3.64044
ENSMUSG00000096646	CR974586.6	-4.91341	0.0151162	2.77556e-17	3.63912
ENSMUSG00000030771	Micalcl	-4.91066	0.0161632	2.77556e-17	3.62881
ENSMUSG00000090387	Gm17056	-4.91066	0.0180328	2.77556e-17	3.62987
ENSMUSG00000065315	Gm26064	-4.90649	0.020853	2.77556e-17	3.61874
ENSMUSG00000107677	Olfr316	-4.90571	0.0297694	2.77556e-17	3.61771
ENSMUSG00000042888	Prr30	-4.90055	0.0297694	2.77556e-17	3.60856
ENSMUSG00000092272	Gm19301	-4.79844	0.0398333	2.77556e-17	3.3797
ENSMUSG00000109385	Gm44518	-4.79739	0.0398333	2.77556e-17	3.37801
ENSMUSG00000101406	Gm29200	-4.79687	0.0398333	2.77556e-17	3.37671
ENSMUSG00000109885	Gm6842	-4.79581	0.0398333	2.77556e-17	3.37294
ENSMUSG00000090263	D730045A05Rik	-4.78904	0.0385252	2.77556e-17	3.33017
ENSMUSG00000098243	Gm4258	-4.78714	0.0289221	2.77556e-17	3.32959
ENSMUSG00000099254	Mir7030	-4.78484	0.0398333	2.77556e-17	3.31768
ENSMUSG00000087695	Gm16291	-4.78242	0.0285608	2.77556e-17	3.31367
ENSMUSG00000114378	AC154682.1	-4.78242	0.0285575	2.77556e-17	3.31367
ENSMUSG00000085257	Gm13264	-4.78168	0.0398333	2.77556e-17	3.30506
ENSMUSG00000098944	Mir8120	-4.78168	0.0398333	2.77556e-17	3.30506
ENSMUSG00000101073	Vmn1r200	-4.77998	0.0383452	2.77556e-17	3.30615
ENSMUSG00000093695	Gm20717	-4.77979	0.0232341	2.77556e-17	3.30484
ENSMUSG00000107761	2010008C14Rik	-4.77924	0.0256607	2.77556e-17	3.30314
ENSMUSG00000101378	Gm28086	-4.77559	0.0398333	2.77556e-17	3.29356
ENSMUSG00000061356	Nuggc	-4.77559	0.0398333	2.77556e-17	3.29356
ENSMUSG00000099068	Gm27861	-4.77528	0.0376067	2.77556e-17	3.29513
ENSMUSG00000114719	Gm18134	-4.77033	0.036221	2.77556e-17	3.28336
ENSMUSG00000099364	5730419F03Rik	-4.77032	0.0362409	2.77556e-17	3.28336
ENSMUSG00000114481	Gm46415	-4.76529	0.0398333	2.77556e-17	3.27347
ENSMUSG00000054885	4930578G10Rik	-4.76529	0.0398333	2.77556e-17	3.27347
ENSMUSG00000028001	Fga	-4.63939	0.0392185	2.77556e-17	2.99368
ENSMUSG00000097930	C330002G04Rik	-4.63938	0.0481011	2.77556e-17	2.99065
ENSMUSG00000087467	Gm13601	-4.63552	0.0351206	2.77556e-17	2.98107
ENSMUSG00000058207	Serpina3k	-4.46193	0.00067834	0.509063	13.7011
ENSMUSG00000053063	Clec12a	-4.24444	0.00145758	0.50015	11.7524
novel.141	-	-3.76304	2.03208e-05	6.54464	91.2852
ENSMUSG00000106178	Gm42987	-3.49313	0.00249566	0.509063	6.97071
ENSMUSG00000099418	Gm6657	-3.42481	0.00308054	0.50015	6.63507
ENSMUSG00000075408	6030408B16Rik	-3.42109	0.00229997	0.509063	6.62072
ENSMUSG00000066154	Mup3	-3.37868	0.00200458	1.51138	16.8018
ENSMUSG00000077148	Gm22935	-3.36503	0.0123983	0.50015	6.35235
ENSMUSG00000040283	Btnl9	-3.35646	0.0191655	0.509063	6.32329
ENSMUSG00000051940	5031410I06Rik	-3.34354	0.00868156	0.50015	6.25795
ENSMUSG00000031382	Asb11	-3.32613	0.000310817	1.01681	11.2603
ENSMUSG00000102833	Gm9694	-3.27002	0.0059091	0.50015	5.93874
ENSMUSG00000071178	Serpina1b	-3.26856	0.00688087	1.00046	10.7187
ENSMUSG00000103011	Gm8860	-3.26277	0.00874196	0.509063	5.91886
ENSMUSG00000073940	Hbb-bt	-3.25075	7.40737e-05	1.51138	15.477
ENSMUSG00000049709	Nlrp10	-3.20201	2.1642e-05	1.51791	14.9696
ENSMUSG00000113244	Gm31218	-3.19991	0.0161511	0.509063	5.66674
ENSMUSG00000085093	Gm12737	-3.19197	0.0249639	0.50015	5.61832
ENSMUSG00000031506	Ptpn7	-3.18923	0.00975987	0.509063	5.61833
ENSMUSG00000105824	Gm43466	-3.18798	0.00995814	0.50015	5.60283
ENSMUSG00000085928	4933427I22Rik	-3.11458	0.0155344	0.50015	5.33011
ENSMUSG00000087630	Gm11513	-3.10228	0.0296423	0.50015	5.27301
ENSMUSG00000084769	Gm12061	-3.10176	0.000533853	1.01681	9.62445
ENSMUSG00000078905	Gm14393	-3.05547	0.00105433	1.00046	9.29973
ENSMUSG00000052724	Gm9888	-3.04388	0.00216197	1.00046	9.21779
ENSMUSG00000029368	Alb	-3.0296	0.000486267	12.6008	103.091
ENSMUSG00000102919	Gm37726	-3.02707	0.0325498	0.50015	5.00287
ENSMUSG00000092624	Gm3654	-3.02534	0.029634	0.50015	4.99547
ENSMUSG00000109849	Gm45645	-3.02363	0.0229422	0.50015	4.99495
ENSMUSG00000113055	Gm48700	-3.01719	0.0160219	0.50015	4.96991
ENSMUSG00000087293	Gm14341	-3.01686	0.0150343	0.50015	4.96879
ENSMUSG00000114115	Gm30239	-3.00952	0.0387206	0.509063	4.94926
ENSMUSG00000031710	Ucp1	-3.00555	0.0303431	0.50015	4.92649
ENSMUSG00000070719	Pla2g4d	-3.00555	0.0303527	0.50015	4.92649
ENSMUSG00000078308	Gm47854	-3.00493	0.0380888	0.509063	4.93749
ENSMUSG00000078531	Gm831	-3.00165	0.0302524	0.509063	4.92337
ENSMUSG00000057719	Sh3rf2	-3.00148	1.20702e-05	4.05589	33.2422
ENSMUSG00000027483	Bpifa1	-2.95987	0.00184798	4.02434	32.0099
ENSMUSG00000078926	Cdc20b	-2.95458	9.88737e-05	1.50077	12.5635
ENSMUSG00000021187	Tc2n	-2.93346	0.00401003	1.01014	8.54513
ENSMUSG00000085944	1700003D09Rik	-2.93105	2.68781e-07	3.01429	23.9048
ENSMUSG00000110593	Gm45822	-2.9258	0.0389699	0.509063	4.668
ENSMUSG00000109602	Gm31597	-2.92532	0.0287194	0.50015	4.65907
ENSMUSG00000074486	Bglap2	-2.92415	0.0258387	0.50015	4.6569
ENSMUSG00000107141	Gm42654	-2.92216	0.0257476	0.509063	4.6569
ENSMUSG00000050612	Txndc2	-2.92183	0.0238977	0.50015	4.64638
ENSMUSG00000091306	Gm17606	-2.91974	0.0225492	0.509063	4.64528
ENSMUSG00000097831	4930540M05Rik	-2.91973	0.0251965	0.50015	4.63522
ENSMUSG00000031329	Tsx	-2.91908	0.0221423	0.50015	4.633
ENSMUSG00000084917	Gm17477	-2.9146	3.71709e-06	2.51342	19.8227
ENSMUSG00000064796	Terc	-2.90764	0.0363852	0.509063	4.60231
ENSMUSG00000035540	Gc	-2.85351	0.0110757	1.51791	11.6856
ENSMUSG00000023274	Cd4	-2.83486	3.71964e-05	5.04093	36.6322
ENSMUSG00000097740	E030044B06Rik	-2.81943	0.0348275	0.50015	4.32214
ENSMUSG00000097278	Gm26650	-2.81751	0.0364209	0.50015	4.31156
ENSMUSG00000042474	Fcmr	-2.81662	0.0363446	0.50015	4.30767
ENSMUSG00000107732	Gm44204	-2.81276	0.0319201	0.509063	4.29868
ENSMUSG00000046683	0610025J13Rik	-2.80869	0.0409952	0.50015	4.27701
ENSMUSG00000002831	Plin4	-2.78721	2.72208e-53	183.553	1267.76
ENSMUSG00000113789	Gm47322	-2.76588	0.00576319	1.01681	7.59542
ENSMUSG00000023153	Tmem52	-2.74459	4.04779e-08	6.5706	44.7058
ENSMUSG00000082969	Gm12630	-2.71304	0.00306732	1.51138	10.6085
novel.168	-	-2.70934	0.00112536	32.6984	216.008
ENSMUSG00000057990	E030024N20Rik	-2.7043	0.04852	0.50015	3.97601
ENSMUSG00000113690	Gm36501	-2.70159	0.00145102	1.51138	10.5294
ENSMUSG00000115078	AC121960.1	-2.69966	0.0479736	0.509063	3.96432
ENSMUSG00000104528	Gm43314	-2.69695	0.0236561	1.01014	7.23855
ENSMUSG00000054422	Fabp1	-2.65606	0.036055	1.01681	7.02584
ENSMUSG00000086920	Gm12207	-2.64021	0.000115884	2.02552	13.2433
ENSMUSG00000100794	Gm29667	-2.63651	0.00870586	1.01014	6.92062
ENSMUSG00000086386	Gm12108	-2.63162	0.0141906	1.01681	6.91449
ENSMUSG00000066538	Gm6254	-2.62708	0.00338298	1.50077	9.9827
ENSMUSG00000040113	Mettl11b	-2.61303	0.00172863	1.51138	9.88985
ENSMUSG00000076271	Mir697	-2.56056	0.0200722	1.01014	6.56833
ENSMUSG00000093862	Gm5117	-2.5013	0.016135	1.00046	6.2884
ENSMUSG00000105404	Gm42807	-2.50021	0.0243119	1.01681	6.30063
ENSMUSG00000102452	Gm38344	-2.49812	0.012935	1.01681	6.28635
novel.196	-	-2.47742	0.000392058	15.6287	87.2541
ENSMUSG00000084947	Gm15594	-2.46984	0.00308404	1.50077	8.94548
ENSMUSG00000030905	Crym	-2.46223	6.30044e-21	120.597	664.798
ENSMUSG00000077733	Gm23608	-2.44531	0.0018557	2.01246	11.5379
ENSMUSG00000079402	Gm3020	-2.43414	0.0219975	2.02552	11.4907
ENSMUSG00000050936	Gm42743	-2.42897	0.0422959	1.01681	5.99401
ENSMUSG00000070331	Qrich2	-2.42722	0.0192712	1.00046	5.9737
ENSMUSG00000030159	Clec1b	-2.42624	0.0221514	1.00046	5.96467
novel.172	-	-2.42235	0.000251092	14.6327	79.5883
ENSMUSG00000114961	A930002C04Rik	-2.41353	0.00336472	1.51791	8.60845
ENSMUSG00000108604	Gm44850	-2.4114	0.00185377	2.03233	11.3022
ENSMUSG00000036912	Piwil4	-2.40185	0.00963025	1.51791	8.544
ENSMUSG00000020178	Adora2a	-2.40154	6.37313e-08	71.7385	379.166
ENSMUSG00000056305	Usp39	-2.38482	0.000497857	26.2365	137.345
ENSMUSG00000114106	Gm47042	-2.36127	0.00986645	1.51791	8.30098
ENSMUSG00000034829	Nxnl1	-2.34422	0.0344163	1.01014	5.6338
ENSMUSG00000086767	Gm13070	-2.34415	0.0468499	1.00046	5.62047
ENSMUSG00000115829	AC166356.1	-2.34329	0.030653	1.01014	5.62981
ENSMUSG00000113120	E330035G20Rik	-2.34014	0.0289786	1.01014	5.61284
ENSMUSG00000109115	Gm44669	-2.34002	0.0341313	1.01681	5.62312
ENSMUSG00000071540	3425401B19Rik	-2.32806	0.0488418	1.01014	5.5736
ENSMUSG00000021485	Mxd3	-2.31058	2.7804e-06	5.02627	25.5016
ENSMUSG00000028174	Rpe65	-2.30474	0.0141566	1.51791	7.97775
ENSMUSG00000100417	Gm28578	-2.30121	5.41101e-05	6.02798	30.2282
ENSMUSG00000081436	Gm5912	-2.299	0.00657202	1.51791	7.93962
ENSMUSG00000089694	Nat8f7	-2.29709	0.016511	1.52456	7.94316
ENSMUSG00000101122	Gm17971	-2.28595	0.00124684	3.04791	15.2867
ENSMUSG00000019762	Iyd	-2.27989	1.18479e-05	4.52534	22.5154
ENSMUSG00000099874	Gm29629	-2.26483	0.049634	1.01014	5.33083
ENSMUSG00000078137	Ankrd63	-2.2642	5.66882e-09	84.9457	408.44
ENSMUSG00000090327	Gm17111	-2.26319	0.000119288	4.53281	22.2466
ENSMUSG00000049908	Gja8	-2.26266	0.039237	1.00046	5.31698
ENSMUSG00000065563	Mir103-2	-2.25878	0.0352963	1.01014	5.30551
ENSMUSG00000029784	Ssmem1	-2.25844	0.0322984	1.01014	5.30453
ENSMUSG00000111097	Gm34069	-2.2574	0.0470091	1.01681	5.30614
ENSMUSG00000096488	Gm10409	-2.2525	0.0117193	6.09501	29.6294
ENSMUSG00000025329	Padi1	-2.24989	0.0422454	1.01681	5.27066
ENSMUSG00000000982	Ccl3	-2.24149	0.00952142	1.51138	7.62546
ENSMUSG00000089239	Gm22200	-2.24054	0.0098378	1.51138	7.61698
ENSMUSG00000115451	AC154276.2	-2.24049	0.0095234	1.51791	7.62546
ENSMUSG00000100799	1700027H10Rik	-2.23751	0.0138444	1.51138	7.59542
ENSMUSG00000114934	Gm48342	-2.23533	0.00989076	2.03233	9.99021
ENSMUSG00000014852	Adamts13	-2.2316	0.00532565	2.01246	9.93137
ENSMUSG00000079942	Rpl28-ps3	-2.18554	0.00579959	2.02552	9.64105
ENSMUSG00000086603	Gm13620	-2.18389	0.0334715	1.52456	7.34053
ENSMUSG00000051008	4930412M03Rik	-2.17761	0.0161889	1.51791	7.29419
ENSMUSG00000097912	6330403N20Rik	-2.1765	0.0156086	1.50077	7.26964
ENSMUSG00000051617	Krt9	-2.17518	2.24935e-10	24.2444	109.861
ENSMUSG00000077575	Gm24888	-2.1747	0.00812035	2.01945	9.54982
ENSMUSG00000104273	A530064N14Rik	-2.16625	0.0498278	1.00046	4.9568
ENSMUSG00000093176	Mir5119	-2.13173	0.00583855	2.01246	9.25835
ENSMUSG00000103663	2900037B21Rik	-2.12634	0.00547952	3.54828	15.8856
ENSMUSG00000031448	Adprhl1	-2.12196	0.00380986	3.00165	13.5601
ENSMUSG00000072680	Tmem254c	-2.11519	4.31809e-07	14.0973	61.5311
ENSMUSG00000105352	C030018K13Rik	-2.11384	0.0197917	1.51791	6.98037
ENSMUSG00000032083	Apoa1	-2.11353	0.00711293	7.58598	33.0926
ENSMUSG00000104885	Gm43758	-2.11221	0.0199354	1.51138	6.95863
ENSMUSG00000032091	Tmprss4	-2.10456	0.0380189	1.51791	6.92539
ENSMUSG00000104830	5830487J09Rik	-2.10123	0.000285572	5.0474	22.0777
ENSMUSG00000103119	Gm37583	-2.10103	0.0054464	2.5331	11.2485
ENSMUSG00000004328	Hif3a	-2.10022	2.05382e-39	120.227	515.802
ENSMUSG00000040310	Alx4	-2.0941	0.00377731	3.01429	13.3127
ENSMUSG00000108197	Gm44214	-2.05671	0.000117791	5.53509	23.4588
ENSMUSG00000056738	A730036I17Rik	-2.05471	0.00778907	2.51342	10.8615
ENSMUSG00000046811	Gltpd2	-2.0496	0.0018769	3.01429	12.9111
ENSMUSG00000106692	Gm36447	-2.04775	0.0298427	1.51138	6.6576
ENSMUSG00000109588	Lnp1	-2.03366	0.0301739	2.03233	8.67352
ENSMUSG00000026228	Htr2b	-2.03208	0.0484987	1.51138	6.57223
ENSMUSG00000115483	AC166344.3	-2.02424	0.00958719	2.01945	8.5859
ENSMUSG00000084930	Gm11706	-2.01767	0.0223146	2.50136	10.5631
ENSMUSG00000110521	Olfr856-ps1	-2.01293	0.00551084	3.01429	12.575
ENSMUSG00000079418	Atg4a	-2.00852	0.0355898	4.03155	16.5649
ENSMUSG00000087013	2610027K06Rik	-2.00788	0.000763738	3.53651	14.5955
ENSMUSG00000089726	Mir17hg	-1.99552	4.00082e-05	5.56123	22.5199
ENSMUSG00000093394	Gm20621	-1.98354	0.00687881	3.02211	12.3361
ENSMUSG00000115017	AC161269.1	-1.97571	0.00581884	2.52084	10.2979
ENSMUSG00000111738	Gm18329	-1.97055	0.00497749	2.5272	10.251
ENSMUSG00000108553	Gm38569	-1.96847	0.0392047	1.50077	6.2745
ENSMUSG00000070369	Itgad	-1.95982	6.65523e-07	9.09095	35.6941
ENSMUSG00000093682	Gm20681	-1.95263	0.000150451	5.03398	19.8797
ENSMUSG00000035946	Gsx2	-1.9433	0.0233943	3.03485	11.9942
ENSMUSG00000068117	Mei1	-1.93479	0.0374322	3.55572	13.9205
ENSMUSG00000061718	Ppp1r1b	-1.92787	6.11136e-18	733.812	2792.24
ENSMUSG00000045746	B230317F23Rik	-1.91845	0.000666726	4.53281	17.4946
ENSMUSG00000094388	Gm8783	-1.91814	0.0211997	2.01945	7.98734
ENSMUSG00000038167	Plekhg6	-1.91208	0.0157997	2.01945	7.93829
ENSMUSG00000082123	Gm16149	-1.91051	0.0445031	2.01945	7.931
ENSMUSG00000030972	Acsm5	-1.90695	0.00186301	5.06531	19.3006
ENSMUSG00000026774	4931423N10Rik	-1.90465	0.0265388	2.01945	7.89445
ENSMUSG00000112891	Gm47391	-1.89821	0.00466269	3.53021	13.4995
ENSMUSG00000055833	1700034H15Rik	-1.89093	0.047213	1.51791	5.95298
ENSMUSG00000100728	Gm29431	-1.88898	0.0481148	1.51791	5.94151
ENSMUSG00000034774	Dsg1c	-1.88126	0.0055922	12.0353	44.5482
ENSMUSG00000104280	Rps2-ps11	-1.85547	0.0460159	2.01246	7.6187
ENSMUSG00000110170	St6galnac2	-1.82099	0.00154852	4.03808	14.5855
ENSMUSG00000052305	Hbb-bs	-1.8177	1.6573e-07	18.1347	64.3096
ENSMUSG00000047746	Fbxo40	-1.81294	0.00225964	4.5165	16.2398
ENSMUSG00000113647	Gm47210	-1.80853	0.00853075	3.01429	10.8986
ENSMUSG00000096035	Odaph	-1.80752	0.00753447	3.02211	10.8956
ENSMUSG00000031504	Rab20	-1.80337	0.0116502	3.02211	10.8649
ENSMUSG00000095675	Ccl21b	-1.79529	0.0299852	3.04791	10.8693
ENSMUSG00000064032	Gm10143	-1.79235	0.0343363	2.01945	7.30563
ENSMUSG00000109609	Gm4972	-1.78411	0.00283298	4.0442	14.2093
ENSMUSG00000109809	Gm34066	-1.76828	0.0153722	3.03485	10.6264
ENSMUSG00000103367	Gm38158	-1.7479	0.0199354	4.02434	13.8395
ENSMUSG00000091649	Phf11b	-1.72956	0.0351179	2.51342	8.64805
ENSMUSG00000090363	Gm3512	-1.72802	0.0310903	3.03485	10.3302
ENSMUSG00000038651	Sycp2l	-1.7266	0.0215634	3.02211	10.3016
ENSMUSG00000111504	Gm48284	-1.72356	0.0127825	3.02211	10.2874
ENSMUSG00000081418	Gm14830	-1.72196	0.0209207	2.52084	8.60692
ENSMUSG00000114200	Gm34721	-1.71984	0.000228235	7.07225	23.5793
ENSMUSG00000106103	Gm43081	-1.71916	0.00382663	4.0442	13.5874
ENSMUSG00000097456	Gm16958	-1.71723	0.000449435	6.04347	20.1781
ENSMUSG00000056023	Gm9989	-1.71517	0.0101263	5.04093	16.8448
ENSMUSG00000001349	Cnn1	-1.7136	0.00518343	5.05355	16.8463
ENSMUSG00000085311	Gm15445	-1.70855	0.00786973	7.59775	25.122
ENSMUSG00000091956	C2cd4b	-1.69742	0.000245263	7.04575	23.168
ENSMUSG00000062585	Cnr2	-1.6954	0.00287618	5.0474	16.6347
ENSMUSG00000074643	Cpne1	-1.6913	0.0186024	4.01582	13.2727
ENSMUSG00000106967	Gm42477	-1.68623	0.0051277	4.03155	13.2693
ENSMUSG00000111360	AC110091.2	-1.68053	0.000552505	7.54681	24.5009
ENSMUSG00000097722	Gm26841	-1.66812	0.0287151	2.51342	8.28487
ENSMUSG00000104694	Gm43797	-1.66775	0.0280792	2.5272	8.29855
ENSMUSG00000054589	Gm9949	-1.66746	0.0279657	2.5272	8.29599
ENSMUSG00000107306	Gm42577	-1.66536	0.0289558	2.5331	8.28487
ENSMUSG00000111664	Gm48865	-1.65696	1.56455e-05	12.5795	39.9918
ENSMUSG00000038115	Ano2	-1.65225	2.1646e-06	20.2257	63.788
ENSMUSG00000106484	Gm17833	-1.64574	0.00687018	4.03808	12.8919
ENSMUSG00000086935	Gm15956	-1.64559	0.000838416	6.05671	19.2149
ENSMUSG00000104761	Gm43511	-1.64467	0.000208367	8.0816	25.5237
ENSMUSG00000057280	Musk	-1.63167	0.000106525	8.57028	26.8385
ENSMUSG00000022061	Nkx3-1	-1.63122	0.0327896	8.02032	25.1223
ENSMUSG00000087228	Gm12827	-1.62752	0.0314425	3.00165	9.59014
ENSMUSG00000103957	Gm10766	-1.62715	0.00280706	6.04347	18.9533
ENSMUSG00000019368	Sec14l4	-1.62409	0.00185875	6.05027	18.9249
ENSMUSG00000058620	Adra2b	-1.61708	0.0361368	27.0282	83.032
ENSMUSG00000029054	Gabrd	-1.61652	0.00310717	172.39	528.042
ENSMUSG00000097620	4921514A10Rik	-1.60795	0.0140086	7.05288	21.7077
ENSMUSG00000000411	Tssk3	-1.60673	0.044922	2.51342	7.92452
ENSMUSG00000031840	Rab3a	-1.6037	0.00084393	36.3366	111.227
ENSMUSG00000000731	Aire	-1.59702	0.0192461	4.55185	14.0056
ENSMUSG00000079383	Gm3298	-1.58036	0.0185239	4.03155	12.3205
ENSMUSG00000048349	Pou4f1	-1.57838	0.0203554	4.53955	13.8155
ENSMUSG00000000159	Igsf5	-1.57471	0.0149834	4.03155	12.2657
ENSMUSG00000097783	Gm26747	-1.57383	0.00191925	12.1614	36.4394
ENSMUSG00000110326	Gm45378	-1.55373	0.0209879	3.54247	10.6313
ENSMUSG00000101179	Gm29455	-1.55316	0.0269613	3.53651	10.6131
ENSMUSG00000095847	Gm5451	-1.55101	0.00298244	13.6424	40.167
ENSMUSG00000021478	Drd1	-1.54981	1.3495e-07	142.954	418.548
ENSMUSG00000114590	5930438M14Rik	-1.54701	0.0439915	2.5272	7.61458
ENSMUSG00000103847	Gm20056	-1.53698	0.0156605	4.03155	11.953
ENSMUSG00000101939	Gm28438	-1.53352	0.00573236	46.4229	135.418
ENSMUSG00000075707	Dio3	-1.52566	0.00448119	9.62267	27.9028
ENSMUSG00000030895	Hpx	-1.52545	0.0427519	3.01429	8.9355
ENSMUSG00000044534	Ackr2	-1.52478	0.0338305	3.02211	8.94124
ENSMUSG00000097345	AA543186	-1.52336	0.0380704	3.01429	8.92009
novel.158	-	-1.51964	3.1526e-07	91.3106	261.737
ENSMUSG00000037579	Kcnh3	-1.5114	3.82503e-07	163.972	467.339
ENSMUSG00000088108	Snora47	-1.50202	0.0267089	3.54247	10.236
ENSMUSG00000001119	Col6a1	-1.49498	4.56042e-14	313.528	883.783
ENSMUSG00000100261	Gm6473	-1.48677	0.0046594	6.0629	17.2001
ENSMUSG00000103493	Gm37411	-1.48236	0.0149275	4.55185	12.9262
ENSMUSG00000070570	Slc17a7	-1.48124	0.000107753	320.349	893.667
ENSMUSG00000058260	Serpina9	-1.47817	0.00330673	32.861	91.6048
ENSMUSG00000064344	mt-Tm	-1.47688	0.00136333	8.57028	24.08
ENSMUSG00000044951	Mylk4	-1.46672	0.00129301	8.07536	22.5411
ENSMUSG00000081128	Gm13328	-1.45922	0.0325546	3.52327	9.91766
ENSMUSG00000022056	Adam7	-1.45852	0.0382571	3.51508	9.90347
ENSMUSG00000007379	Dennd2c	-1.45191	0.00350466	9.06468	25.0432
ENSMUSG00000102143	Gm38057	-1.43607	0.000354855	10.0809	27.5171
ENSMUSG00000109216	Gm44907	-1.42589	0.00271547	10.0876	27.3104
ENSMUSG00000090291	Lrrc10b	-1.42229	7.20974e-08	122.074	327.131
ENSMUSG00000090247	Bloc1s1	-1.42111	0.00076926	10.5822	28.5766
ENSMUSG00000086162	Gm16342	-1.41256	0.0417716	3.53651	9.61779
ENSMUSG00000030887	Pdzd9	-1.41191	0.0289835	4.0442	10.9675
ENSMUSG00000022237	Ankrd33b	-1.40962	4.46112e-06	77.735	206.541
ENSMUSG00000097637	4933417D19Rik	-1.40777	0.0143353	5.04093	13.5937
ENSMUSG00000103452	1700008A23Rik	-1.4074	0.0406973	3.54247	9.57805
ENSMUSG00000052271	Bhlha15	-1.40183	0.0276254	4.53955	12.1962
ENSMUSG00000000673	Haao	-1.39792	0.0134692	7.06604	18.8213
ENSMUSG00000097347	Gm17275	-1.39533	1.14076e-08	34.7911	91.7576
ENSMUSG00000111118	Gm6545	-1.39124	6.75552e-06	22.7399	59.8093
ENSMUSG00000021948	Prkcd	-1.3729	0.000794576	1196.28	3097.27
ENSMUSG00000110216	Gm36325	-1.37245	0.0273513	4.53955	11.9648
ENSMUSG00000038932	Tcfl5	-1.36224	0.0492225	3.54247	9.29245
ENSMUSG00000097069	Gm16998	-1.36163	0.0313743	4.55769	11.8789
ENSMUSG00000109841	E330011O21Rik	-1.35839	0.00841371	10.5604	27.3292
ENSMUSG00000106651	Gm42608	-1.351	0.00233749	10.0741	25.9196
ENSMUSG00000032528	Vipr1	-1.33159	1.81921e-06	29.2847	73.8781
ENSMUSG00000073144	4930599N23Rik	-1.32465	0.0128479	6.54464	16.6105
ENSMUSG00000097167	Gm16740	-1.3239	0.00375439	11.5846	29.1947
ENSMUSG00000027776	Il12a	-1.32274	0.0402058	4.03808	10.2979
ENSMUSG00000031519	Asb5	-1.3214	0.003763	11.0969	27.9176
ENSMUSG00000036915	Kirrel2	-1.30505	1.34333e-07	73.3083	181.377
ENSMUSG00000104190	Gm10472	-1.30056	0.0295382	5.05355	12.6323
ENSMUSG00000071715	Ncf4	-1.29699	0.00438845	9.07159	22.4804
ENSMUSG00000081004	Gm9157	-1.28964	0.0422396	4.55185	11.3048
ENSMUSG00000023267	Gabrr2	-1.2887	5.20841e-06	47.4747	116.206
ENSMUSG00000068696	Gpr88	-1.28649	1.89357e-06	570.225	1390.78
ENSMUSG00000107726	Gm44037	-1.28476	0.00673466	13.0951	32.0924
novel.165	-	-1.28121	0.00130606	91.2307	222.073
ENSMUSG00000070806	Zmynd12	-1.28	0.0094118	11.5915	28.31
ENSMUSG00000025453	Nnt	-1.27487	0.00411029	9.07824	22.1394
ENSMUSG00000046580	Gm7862	-1.27417	0.0240707	5.53509	13.5915
ENSMUSG00000084890	A830036E02Rik	-1.27262	4.01848e-05	51.4622	124.438
ENSMUSG00000104093	A330015K06Rik	-1.27169	3.57287e-11	65.5775	158.517
ENSMUSG00000068601	Gm10244	-1.26641	0.0332426	7.55409	18.3432
ENSMUSG00000106198	Gm42504	-1.26412	0.042023	17.5508	42.3169
ENSMUSG00000105520	Gm42837	-1.25586	0.0492976	6.01831	14.5797
ENSMUSG00000075405	9430097D07Rik	-1.25444	0.048156	5.0474	12.2084
ENSMUSG00000086719	Gm16275	-1.25418	0.00806504	7.56095	18.2239
ENSMUSG00000059213	Ddn	-1.25234	7.82423e-10	1843.68	4391.95
ENSMUSG00000104433	Gm37426	-1.24629	0.046041	4.54584	10.9581
ENSMUSG00000055235	Wdr86	-1.24109	0.0492074	4.53281	10.8868
ENSMUSG00000051985	Igfn1	-1.24082	0.0150423	9.07159	21.6121
ENSMUSG00000102457	Gm38342	-1.23533	0.0260764	6.55161	15.6079
ENSMUSG00000050108	Bpifc	-1.23224	0.0174082	6.54464	15.5669
ENSMUSG00000114664	Gm48639	-1.22994	0.0178308	7.53895	17.8864
ENSMUSG00000084781	D930015M05Rik	-1.22954	0.00025877	18.1751	42.7855
ENSMUSG00000037095	Lrg1	-1.22399	0.0409529	5.04093	11.9613
ENSMUSG00000108120	9930120I10Rik	-1.21976	0.0387026	5.03398	11.9029
ENSMUSG00000106291	1110003F10Rik	-1.21749	0.00340991	12.6453	29.5488
ENSMUSG00000097692	A230060F14Rik	-1.21462	0.00564225	10.6203	24.7813
ENSMUSG00000097288	Gm2155	-1.20651	0.0215934	7.56751	17.6397
ENSMUSG00000097151	Gm26514	-1.2059	0.00709021	10.1185	23.4717
ENSMUSG00000113303	4930423D22Rik	-1.20147	0.0391871	5.53509	12.9111
ENSMUSG00000026564	Dusp27	-1.20027	0.0114598	18.1202	41.8576
ENSMUSG00000024727	Trpm6	-1.19635	0.00830661	32.6905	75.2496
ENSMUSG00000028971	Cort	-1.19484	0.0471468	5.54887	12.8568
ENSMUSG00000093672	Gm20655	-1.18937	0.0145909	8.0816	18.5889
ENSMUSG00000086655	C330018A13Rik	-1.18839	0.0402101	7.09008	16.2997
ENSMUSG00000099875	Rbm3-ps	-1.18735	5.30406e-05	30.7541	70.2099
ENSMUSG00000111312	Gm47205	-1.18722	0.0305515	8.5954	19.7403
ENSMUSG00000112830	Gm47765	-1.18446	0.0121529	10.5523	24.1787
ENSMUSG00000066687	Zbtb16	-1.18385	1.93514e-16	310.163	704.707
ENSMUSG00000115360	AC116950.1	-1.18355	0.0313273	12.5638	28.7248
ENSMUSG00000032487	Ptgs2	-1.18214	0.0110206	12.119	27.6413
ENSMUSG00000040919	4930505A04Rik	-1.17419	0.0101629	8.5954	19.53
ENSMUSG00000086022	Rad51ap2	-1.17414	0.00541408	11.1159	25.2362
ENSMUSG00000104113	Gm37292	-1.17101	0.021932	10.5889	24.0244
ENSMUSG00000084998	Gm16279	-1.16822	0.0110169	9.08468	20.5795
ENSMUSG00000090389	Cdv3-ps	-1.16446	0.00274449	11.5982	26.1639
ENSMUSG00000020216	Jsrp1	-1.16291	0.00754826	20.6544	46.3253
ENSMUSG00000108825	Gm45838	-1.16045	0.00256116	16.1815	36.3058
ENSMUSG00000044216	Kcnj4	-1.15923	3.85989e-06	264.509	590.696
novel.19	-	-1.15771	0.0273123	8.54062	19.2407
ENSMUSG00000070780	Rbm47	-1.1575	0.00949973	9.60481	21.5688
ENSMUSG00000071141	Rpl36a-ps3	-1.15438	0.00790904	9.60481	21.5065
ENSMUSG00000082776	Gm7061	-1.15119	0.0104409	10.1065	22.5959
ENSMUSG00000102593	Gm38384	-1.14853	0.00348371	14.1045	31.4396
ENSMUSG00000085956	4930481B07Rik	-1.14807	0.00285493	19.1579	42.5968
ENSMUSG00000059456	Ptk2b	-1.13262	3.43036e-09	980.04	2148.65
ENSMUSG00000111752	Gm38575	-1.1325	0.0206913	10.0515	22.2163
ENSMUSG00000032503	Arpp21	-1.13165	1.69405e-11	1476.02	3234.04
ENSMUSG00000071633	Gm4952	-1.12981	0.0337916	7.04575	15.5931
ENSMUSG00000049134	Nrap	-1.12912	0.000369842	26.7972	58.7325
ENSMUSG00000085204	Gm15327	-1.12866	0.0303879	7.0596	15.5979
ENSMUSG00000018566	Slc2a4	-1.12437	2.46769e-08	73.7501	160.886
ENSMUSG00000112237	AC153911.1	-1.12295	0.00044385	21.2226	46.3367
ENSMUSG00000108391	Gm9768	-1.11116	0.00707491	15.6149	33.8824
ENSMUSG00000110706	Gm45709	-1.10923	0.019044	8.0816	17.5773
ENSMUSG00000020738	Sumo2	-1.1	4.75913e-06	348.157	746.458
ENSMUSG00000025991	Cps1	-1.09766	0.0382537	9.57961	20.6404
ENSMUSG00000109810	Gm45592	-1.09521	0.00109381	17.1593	36.8116
ENSMUSG00000019992	Mtfr2	-1.09304	0.0196756	9.07159	19.4968
ENSMUSG00000041046	Ramp3	-1.09272	0.04523	308.386	657.164
ENSMUSG00000113238	Gm47251	-1.08934	0.00321858	21.6776	46.2517
ENSMUSG00000030114	Klrg1	-1.08586	0.0295269	7.57383	16.2053
ENSMUSG00000038151	Prdm1	-1.08359	0.00904702	12.5869	26.8409
ENSMUSG00000089997	1810020O05Rik	-1.08022	0.0335139	8.57683	18.2797
ENSMUSG00000060890	Arr3	-1.07848	0.0306288	8.08769	17.2001
ENSMUSG00000027296	Itpka	-1.07807	1.11214e-06	228.56	482.465
ENSMUSG00000070637	Srarp	-1.07651	0.016747	14.6327	30.9753
ENSMUSG00000114709	Gm47920	-1.06689	0.0154415	9.5925	20.2374
ENSMUSG00000087135	Gm16096	-1.06339	0.0382434	7.0596	14.8921
novel.157	-	-1.06266	0.0376585	112.924	235.249
ENSMUSG00000053916	Nanp	-1.06132	0.018491	38.1626	79.628
ENSMUSG00000107560	Gm44199	-1.05336	0.0018716	25.794	53.6445
ENSMUSG00000030711	Sult1a1	-1.05067	5.19786e-16	200.817	416.122
ENSMUSG00000107509	Gm44941	-1.04692	0.0239579	8.58317	17.8519
ENSMUSG00000033730	Egr3	-1.04566	0.000311723	196.869	406.134
ENSMUSG00000034795	Ccdc122	-1.0421	0.00070979	23.6892	48.9261
ENSMUSG00000046168	Kcnrg	-1.02874	0.0114043	14.6518	30.0106
ENSMUSG00000027368	Dusp2	-1.02749	0.0193435	18.1486	37.183
ENSMUSG00000085779	Atcayos	-1.02701	0.00021238	39.3785	80.3627
novel.133	-	-1.02272	0.0283519	9.07159	18.5814
ENSMUSG00000085980	Gm12408	-1.01954	0.00473937	15.1275	30.8118
ENSMUSG00000094622	Gm3055	-1.01082	0.00223899	20.7018	41.8467
ENSMUSG00000104253	Gm37174	-1.00957	0.00175301	19.1713	38.7235
ENSMUSG00000087502	Gm16091	-1.00614	0.0112817	14.5984	29.4758
ENSMUSG00000105345	BC030343	-1.00576	4.02744e-07	69.1214	138.954
