# Supplementary material for: Metformin attenuates hypothalamic inflammation via downregulation of RIPK1-independent microglial necroptosis in diet-induced obese mice
Source: Cell Death Discov. 2021 Nov 8;7:338. doi: 10.1038/s41420-021-00732-5 (PMC8575871; doi:10.1038/s41420-021-00732-5)
Supplement: Supplementary file 3 — Supplementary Table 2 Excel spreadsheet listing DE genes in HM vs. HFD [file 41420_2021_732_MOESM3_ESM.xlsx]

## Sheet: HM_vs_HFD_upregulated_genes
List of upregulated genes in HM vs. HFD
gene_id	gene_name	log2FoldChange	pvalue	HM	HFD
novel.228	-	9.15773	7.89733e-09	71.8613	2.77556e-17
ENSMUSG00000067925	Rtl8a	6.42541	0.000620908	10.5744	2.77556e-17
ENSMUSG00000085257	Gm13264	5.98367	0.00215519	7.81155	2.77556e-17
ENSMUSG00000033768	Nrxn2	5.72854	6.87215e-06	33.6048	0.509774
ENSMUSG00000098475	Mir6982	5.60549	0.00358686	5.95846	2.77556e-17
ENSMUSG00000054978	Kbtbd13	5.59819	0.00337422	5.92741	2.77556e-17
ENSMUSG00000114481	Gm46415	5.58867	0.00675877	5.8966	2.77556e-17
ENSMUSG00000081805	Gm14335	5.58867	0.00676323	5.8966	2.77556e-17
ENSMUSG00000074268	Amy2	5.45317	0.00979209	5.35445	2.77556e-17
ENSMUSG00000096233	Gm13238	5.36466	0.0138453	5.02196	2.77556e-17
ENSMUSG00000032454	Rbp2	5.35969	0.0138453	5.00189	2.77556e-17
ENSMUSG00000113330	Gm34237	5.34467	0.00906648	4.9522	2.77556e-17
ENSMUSG00000097385	Gm26814	5.34467	0.00905974	4.9522	2.77556e-17
ENSMUSG00000056290	Ms4a4b	5.34031	0.00988917	4.93684	2.77556e-17
ENSMUSG00000081270	Gm11653	5.32486	0.0138453	4.88911	2.77556e-17
ENSMUSG00000086653	9130015L21Rik	5.22042	0.0199329	4.56759	2.77556e-17
ENSMUSG00000087660	B230398E01Rik	5.20988	0.0199329	4.49797	2.77556e-17
ENSMUSG00000026645	Olah	5.20461	0.0199329	4.48076	2.77556e-17
ENSMUSG00000062345	Serpinb2	5.20461	0.0199329	4.48076	2.77556e-17
ENSMUSG00000040471	Ggt6	5.19908	0.0166795	4.46469	2.77556e-17
ENSMUSG00000065130	Gm24457	5.1942	0.0165374	4.4492	2.77556e-17
ENSMUSG00000090005	Gm16540	5.1942	0.0165387	4.4492	2.77556e-17
ENSMUSG00000112249	Gm30262	5.18877	0.0199329	4.4339	2.77556e-17
ENSMUSG00000108378	Gm44641	5.1782	0.0199329	4.40188	2.77556e-17
ENSMUSG00000082658	Fau-ps2	5.17291	0.0199329	4.38073	2.77556e-17
ENSMUSG00000083720	Gm12901	5.17291	0.0199329	4.38073	2.77556e-17
ENSMUSG00000115550	AC154838.2	5.05412	0.0292792	4.06017	2.77556e-17
ENSMUSG00000045680	Tcf21	5.05412	0.0292792	4.06017	2.77556e-17
ENSMUSG00000063651	Cnfn	5.04288	0.0292792	3.99417	2.77556e-17
ENSMUSG00000096237	CT868723.1	5.03726	0.0292792	3.97737	2.77556e-17
ENSMUSG00000064612	Gm26457	5.03163	0.0284134	3.9616	2.77556e-17
ENSMUSG00000025955	Akr1cl	5.02039	0.0292792	3.93083	2.77556e-17
ENSMUSG00000104983	Gm42763	5.02039	0.0292792	3.93083	2.77556e-17
ENSMUSG00000109203	Gm32849	5.02039	0.0292792	3.93083	2.77556e-17
ENSMUSG00000115057	AC122459.1	5.01476	0.0292792	3.91459	2.77556e-17
ENSMUSG00000091105	Mrto4-ps2	5.00913	0.0292792	3.89384	2.77556e-17
ENSMUSG00000114165	Gm47513	4.8663	0.0439839	3.55276	2.77556e-17
ENSMUSG00000084601	Gm23111	4.8663	0.0439839	3.55276	2.77556e-17
ENSMUSG00000079415	Cntf	4.86028	0.0439839	3.50895	2.77556e-17
ENSMUSG00000103998	Gm38025	4.85427	0.0439839	3.4905	2.77556e-17
ENSMUSG00000097226	Gm26600	4.85427	0.0439839	3.4905	2.77556e-17
ENSMUSG00000037973	Ccdc129	4.85427	0.0439839	3.4905	2.77556e-17
ENSMUSG00000085314	Gm14866	4.84825	0.0439839	3.47413	2.77556e-17
ENSMUSG00000106592	Gm43070	4.84825	0.0439839	3.47413	2.77556e-17
ENSMUSG00000100212	Gm5522	4.84825	0.0439839	3.47413	2.77556e-17
ENSMUSG00000071015	Gm136	4.84223	0.0439839	3.4586	2.77556e-17
ENSMUSG00000100228	Gm29257	4.84223	0.0439839	3.4586	2.77556e-17
ENSMUSG00000097641	Gm26865	4.84223	0.0439839	3.4586	2.77556e-17
ENSMUSG00000083154	Gm11892	4.84223	0.0439839	3.4586	2.77556e-17
ENSMUSG00000110836	Gm48801	4.84223	0.0439839	3.4586	2.77556e-17
ENSMUSG00000112263	Gm47874	4.84223	0.0439839	3.4586	2.77556e-17
ENSMUSG00000078925	D030018L15Rik	4.84223	0.0439839	3.4586	2.77556e-17
ENSMUSG00000109831	Gm36431	4.84223	0.0439839	3.4586	2.77556e-17
ENSMUSG00000091490	Triml2	4.84223	0.0439839	3.4586	2.77556e-17
ENSMUSG00000033831	Fgb	4.83622	0.0439839	3.44324	2.77556e-17
ENSMUSG00000086447	Gm13522	4.83622	0.0439839	3.44324	2.77556e-17
ENSMUSG00000021871	Pnp	4.8302	0.0439839	3.42724	2.77556e-17
ENSMUSG00000073804	Nps	4.82418	0.0439839	3.40691	2.77556e-17
ENSMUSG00000103640	Gm31406	4.82418	0.0439839	3.40691	2.77556e-17
ENSMUSG00000067764	Xlr5c	4.82418	0.0439839	3.40691	2.77556e-17
ENSMUSG00000107584	Gm18716	4.82418	0.0439839	3.40691	2.77556e-17
ENSMUSG00000115699	AC107757.3	3.7498	0.00463339	8.34955	0.49971
ENSMUSG00000022857	Tmprss15	3.5952	0.00852869	7.48552	0.509774
ENSMUSG00000040247	Tbc1d10c	3.51281	0.0171552	7.1049	0.509774
ENSMUSG00000086141	9030622O22Rik	3.47893	0.00755031	6.90263	0.509774
ENSMUSG00000115992	AC164093.2	3.28868	0.0298762	6.03103	0.509774
ENSMUSG00000108691	Gm45226	3.27071	0.0162474	5.95846	0.509774
ENSMUSG00000085165	Gm12089	3.26999	0.0149412	5.9428	0.49971
ENSMUSG00000057990	E030024N20Rik	3.26275	0.0189216	5.91209	0.49971
ENSMUSG00000042474	Fcmr	3.25327	0.0298762	5.88062	0.49971
ENSMUSG00000102418	Sh2d1b1	3.25327	0.0298762	5.88062	0.49971
ENSMUSG00000094286	Gm12424	3.25327	0.0298762	5.88062	0.49971
ENSMUSG00000027513	Pck1	3.23961	0.0298762	5.84126	0.509774
ENSMUSG00000112356	4930432B10Rik	3.14244	0.0236498	5.43979	0.509774
ENSMUSG00000115611	AC158981.3	3.14154	0.0267706	5.42448	0.49971
ENSMUSG00000087597	Gm15345	3.13682	0.0349833	5.40908	0.49971
ENSMUSG00000112670	Gm18042	3.13682	0.035002	5.40908	0.49971
ENSMUSG00000093862	Gm5117	3.13674	0.00349676	9.84316	0.999662
ENSMUSG00000020913	Krt24	3.12238	0.0400698	5.3763	0.509774
ENSMUSG00000074213	Gm10642	3.10714	0.000860135	13.9492	1.49961
ENSMUSG00000084947	Gm15594	3.08917	0.000436898	13.8049	1.49961
ENSMUSG00000109735	Gm45667	3.02332	0.0497764	4.98427	0.49971
ENSMUSG00000112311	Gm8153	3.01898	0.0496466	4.98427	0.509774
ENSMUSG00000108830	Gm44661	3.01751	0.0398494	4.96789	0.49971
ENSMUSG00000105466	Gm42998	3.00992	0.036628	4.9522	0.509774
ENSMUSG00000026100	Mstn	3.00992	0.0366383	4.9522	0.509774
ENSMUSG00000078365	Mos	3.00903	0.038705	4.93684	0.49971
ENSMUSG00000102647	Gm38024	3.00903	0.0387214	4.93684	0.49971
ENSMUSG00000087630	Gm11513	3.00431	0.0475709	4.92151	0.49971
ENSMUSG00000103386	Gm37751	3.00431	0.0475893	4.92151	0.49971
ENSMUSG00000109438	Gm45073	2.99156	0.00450246	8.88366	0.999662
ENSMUSG00000078926	Cdc20b	2.93709	0.000886681	12.4056	1.49961
ENSMUSG00000113310	Gm47884	2.74728	0.00428447	17.6539	2.49947
ENSMUSG00000078905	Gm14393	2.74648	0.0191466	7.4686	0.999662
ENSMUSG00000109588	Lnp1	2.73557	0.00466001	14.2446	2.03486
ENSMUSG00000099874	Gm29629	2.73401	0.0111934	7.42096	1.01035
ENSMUSG00000001494	Sost	2.71423	0.0338114	7.35887	1.01813
ENSMUSG00000038167	Plekhg6	2.66061	0.00113648	13.4288	2.01986
ENSMUSG00000103270	Gm37915	2.61779	0.0418852	6.8715	1.01813
ENSMUSG00000078881	Gm14434	2.53856	0.000450065	111.265	19.1668
ENSMUSG00000044322	Dsc1	2.53166	0.0304511	6.44589	1.01813
novel.211	-	2.5129	3.68028e-17	213.748	37.3139
ENSMUSG00000012777	Acp4	2.478	0.00104068	17.4421	3.03623
ENSMUSG00000084917	Gm17477	2.45411	0.000921189	14.371	2.51271
ENSMUSG00000081436	Gm5912	2.44245	0.0302691	8.82071	1.51861
novel.172	-	2.43611	0.00252415	80.3623	14.6352
ENSMUSG00000031504	Rab20	2.4328	0.000445526	16.8881	3.02193
ENSMUSG00000030041	M1ap	2.41311	0.0455912	5.92741	1.01813
ENSMUSG00000051008	4930412M03Rik	2.3713	0.0197566	8.36522	1.51861
ENSMUSG00000091563	Gm8108	2.30236	0.0225539	7.95569	1.51129
ENSMUSG00000017607	Tns4	2.29754	0.0197214	7.93969	1.51861
ENSMUSG00000028174	Rpe65	2.29506	0.0184718	7.92401	1.51861
ENSMUSG00000055763	Rybp-ps	2.28865	0.0255064	7.87773	1.51129
ENSMUSG00000057666	Gapdh	2.25863	0.000215285	1401.59	292.329
ENSMUSG00000113964	Gm48667	2.24286	0.00246817	17.2475	3.55098
ENSMUSG00000097786	4933429H19Rik	2.22416	0.00871653	9.88966	2.01986
ENSMUSG00000088625	Gm23318	2.22118	0.0127541	9.8587	2.01206
ENSMUSG00000063683	Glyat	2.2094	0.0299428	7.45233	1.51129
ENSMUSG00000075510	Fam187a	2.20928	0.0352068	7.43651	1.49961
ENSMUSG00000001349	Cnn1	2.14115	0.00022611	22.7025	5.05531
ENSMUSG00000082969	Gm12630	2.11028	0.0413855	6.94907	1.51129
ENSMUSG00000100728	Gm29431	2.09952	0.0449061	6.90263	1.51861
ENSMUSG00000041827	Oasl1	2.07285	0.0253612	10.9776	2.51271
ENSMUSG00000097401	Gm26744	2.05878	0.0132746	10.9276	2.5348
ENSMUSG00000079383	Gm3298	2.03766	0.00396849	16.9382	4.03158
ENSMUSG00000103847	Gm20056	2.02901	0.0013322	16.8557	4.03158
ENSMUSG00000078899	Gm4631	2.02278	0.0193128	59.8302	14.5294
ENSMUSG00000079418	Atg4a	1.9819	0.00193228	16.3046	4.03158
ENSMUSG00000045746	B230317F23Rik	1.98009	0.00131137	18.2697	4.53254
ENSMUSG00000095648	Gm2004	1.95862	7.16502e-05	123.031	31.6179
ENSMUSG00000090363	Gm3512	1.92486	0.0102207	11.8552	3.03623
ENSMUSG00000048498	Cd300e	1.91279	0.0275402	9.84316	2.52096
novel.185	-	1.89185	0.0216807	36.1161	9.57278
ENSMUSG00000110521	Olfr856-ps1	1.8725	0.01684	11.399	3.01326
ENSMUSG00000047129	1700113H08Rik	1.86679	0.0373637	11.3366	2.99939
ENSMUSG00000079697	Gm5751	1.86289	0.0151635	11.3522	3.03623
ENSMUSG00000111738	Gm18329	1.85043	0.0274249	9.4336	2.52809
ENSMUSG00000085445	Gm16348	1.83935	0.0182859	12.9252	3.51372
ENSMUSG00000084507	Gm25321	1.8337	0.0227998	12.9417	3.55098
ENSMUSG00000110216	Gm36325	1.8327	0.0126855	16.4688	4.54006
ENSMUSG00000113647	Gm47210	1.81269	0.0264053	10.9276	3.01326
ENSMUSG00000078653	Cntd1	1.78811	0.0325097	12.4548	3.51372
ENSMUSG00000073699	Gm833	1.76697	0.015459	12.3271	3.5376
ENSMUSG00000030972	Acsm5	1.75418	0.00613771	17.3591	5.06865
ENSMUSG00000091050	9330020H09Rik	1.75239	0.00340393	27.5229	8.06228
ENSMUSG00000106484	Gm17833	1.74621	0.00868202	13.8362	4.03888
ENSMUSG00000081953	Gm12435	1.73541	0.0285514	10.3617	3.02193
ENSMUSG00000087451	Gm12970	1.70279	0.0254475	13.4454	4.05243
ENSMUSG00000000159	Igsf5	1.69431	0.0129776	13.3331	4.03158
ENSMUSG00000092124	B930094E09Rik	1.68848	0.0220575	13.2861	4.03158
ENSMUSG00000052271	Bhlha15	1.67346	0.0199169	14.7637	4.54006
ENSMUSG00000103309	BC037039	1.66857	0.0439527	9.92097	3.04288
ENSMUSG00000109809	Gm34066	1.65849	0.0494286	9.84316	3.03623
ENSMUSG00000096959	4930509G22Rik	1.65399	0.0299764	22.5385	7.04478
ENSMUSG00000056162	Cndp1	1.6475	0.0382876	11.321	3.52279
ENSMUSG00000097668	Gm26761	1.63942	0.0184377	12.8301	4.03158
ENSMUSG00000065089	Gm26493	1.63726	0.0128532	14.4031	4.54712
ENSMUSG00000113898	Gm19144	1.60196	0.00352566	21.7122	7.0744
ENSMUSG00000103502	9330121J05Rik	1.60087	0.0497511	9.4336	3.02193
novel.149	-	1.59412	0.011591	143.842	47.3419
ENSMUSG00000113019	Gm47467	1.59261	0.0248938	15.4608	5.04839
ENSMUSG00000109609	Gm4972	1.58371	0.0217634	12.3583	4.04576
ENSMUSG00000101905	4930439D14Rik	1.57162	0.0482323	12.2798	4.04576
ENSMUSG00000090589	Gm17180	1.54555	0.00727482	19.3899	6.5591
ENSMUSG00000098492	Gm19353	1.53763	0.0499379	11.9183	4.01413
novel.66	-	1.53459	0.0203305	13.3963	4.54006
ENSMUSG00000023153	Tmem52	1.49929	0.00673277	18.7888	6.57304
novel.165	-	1.49553	0.00366457	257.583	91.2961
ENSMUSG00000047657	Crry-ps	1.48406	0.0294951	17.2157	6.07162
ENSMUSG00000009248	Ascl2	1.46775	0.0447451	11.3677	4.02356
ENSMUSG00000031220	Awat2	1.46592	0.0484218	11.3522	4.02356
ENSMUSG00000040771	Oard1	1.45375	0.0191508	225.703	82.6706
ENSMUSG00000020738	Sumo2	1.44982	0.0117845	954.325	348.338
ENSMUSG00000062328	Rpl17	1.4375	6.79209e-10	3094.13	1141.91
ENSMUSG00000032013	Trim29	1.42912	0.00484912	23.3365	8.59218
novel.133	-	1.42764	0.0408237	24.5208	9.07182
ENSMUSG00000090327	Gm17111	1.42424	0.0361356	12.3897	4.53254
ENSMUSG00000108421	Gm44718	1.42232	0.0439374	12.3583	4.52424
ENSMUSG00000104433	Gm37426	1.42222	0.0334725	12.3897	4.54712
ENSMUSG00000070637	Srarp	1.41732	0.00265336	39.3529	14.6352
ENSMUSG00000097069	Gm16998	1.41641	0.0452284	12.3583	4.56054
ENSMUSG00000103592	Gm38364	1.41581	0.0282901	16.401	6.07828
ENSMUSG00000107498	Gm44240	1.40625	0.0494547	10.9116	4.03888
ENSMUSG00000007379	Dennd2c	1.40391	0.00574408	24.2125	9.06411
ENSMUSG00000053916	Nanp	1.40093	0.00432667	100.858	38.1484
ENSMUSG00000028539	Artn	1.39333	0.00010114	65.1122	24.6919
ENSMUSG00000105144	Rpl21-ps11	1.38916	0.0047216	26.6315	10.0888
novel.141	-	1.38733	0.0165987	17.343	6.54397
ENSMUSG00000034159	2310007B03Rik	1.38533	0.0152965	17.3591	6.57304
ENSMUSG00000093682	Gm20681	1.38197	0.0380918	13.3331	5.03341
ENSMUSG00000015981	Stk32c	1.36768	0.0018763	204.999	79.1409
ENSMUSG00000097456	Gm16958	1.36595	0.0272272	15.7857	6.0431
ENSMUSG00000025759	Mfsd8	1.35961	0.0312499	25.9604	10.0658
ENSMUSG00000108197	Gm44214	1.35477	0.0338365	14.371	5.53421
ENSMUSG00000103916	Gm38071	1.34969	0.0289406	14.3551	5.56347
ENSMUSG00000097923	Gm26577	1.3473	0.0209071	16.8881	6.5591
ENSMUSG00000021356	Irf4	1.34718	0.0316339	14.3079	5.54958
ENSMUSG00000113198	Gm6988	1.32692	0.0410012	12.8457	5.04839
ENSMUSG00000103957	Gm10766	1.32651	0.028272	15.3616	6.0431
ENSMUSG00000001225	Slc26a3	1.30958	0.00517061	27.7534	11.1333
ENSMUSG00000065037	Rn7sk	1.30069	0.00210901	36.2689	14.6567
ENSMUSG00000085311	Gm15445	1.28775	0.0467632	18.741	7.60276
novel.143	-	1.2785	3.68453e-05	85.8503	35.3029
ENSMUSG00000084873	C030047K22Rik	1.27546	0.0333068	14.8267	6.05069
ENSMUSG00000068226	Gm6723	1.27437	0.0249282	20.9183	8.57812
ENSMUSG00000103285	Gm37274	1.27157	0.00893012	25.8052	10.6251
ENSMUSG00000112690	Gm2446	1.26994	0.00130543	36.687	15.1363
ENSMUSG00000082160	Gm11578	1.26329	0.0444713	15.9305	6.56617
ENSMUSG00000075704	Txnrd2	1.26215	0.000680258	109.801	45.7715
ENSMUSG00000032643	Fhl3	1.26196	0.0183736	32.9095	13.6183
ENSMUSG00000107145	Gm43442	1.24988	0.0261428	33.8654	14.1268
ENSMUSG00000089726	Mir17hg	1.24883	0.0497363	13.3803	5.56347
ENSMUSG00000085347	Hk1os	1.24818	0.00235475	33.7487	14.1341
ENSMUSG00000087652	Gm15918	1.24778	0.0468086	13.3488	5.54958
ENSMUSG00000107509	Gm44941	1.23297	0.0165125	20.3476	8.58523
ENSMUSG00000049233	Apoo-ps	1.21718	0.00540802	74.1587	31.75
ENSMUSG00000104178	Gm9916	1.20913	0.039033	15.3457	6.57304
ENSMUSG00000056305	Usp39	1.20343	0.0174738	60.8089	26.2408
ENSMUSG00000100596	Gm29502	1.20153	0.0299529	22.1832	9.56496
ENSMUSG00000097620	4921514A10Rik	1.19259	0.0409843	16.2888	7.05271
ENSMUSG00000099759	1700030C10Rik	1.19199	0.0255271	24.3949	10.6182
ENSMUSG00000100131	Gm28439	1.18143	0.000406753	815.455	359.019
ENSMUSG00000111664	Gm48865	1.15773	0.0140579	28.2405	12.5776
ENSMUSG00000030474	Siglece	1.155	0.0154809	30.5265	13.6329
ENSMUSG00000093803	Ppp2r3d	1.1541	0.00711296	50.755	22.7623
ENSMUSG00000084761	Gm12406	1.13996	0.0368114	16.8396	7.5757
ENSMUSG00000040432	Ltb4r2	1.12864	0.0168385	26.6641	12.1361
ENSMUSG00000101655	2310040G24Rik	1.11273	0.0100023	31.75	14.6049
ENSMUSG00000084771	A230072E10Rik	1.1062	0.000188393	71.8147	33.284
ENSMUSG00000085035	Gm12031	1.10602	0.0248512	20.7699	9.58032
ENSMUSG00000113188	Gm35638	1.09577	0.0334448	45.6748	21.237
ENSMUSG00000009108	Gnat2	1.09052	0.0473677	17.3591	8.09081
ENSMUSG00000104969	Gm43445	1.08565	0.0475157	18.3176	8.55529
ENSMUSG00000108084	Gm7932	1.07889	0.0262452	24.6833	11.6278
ENSMUSG00000110790	Gm47079	1.07604	0.020485	25.69	12.1292
novel.150	-	1.06081	0.00258154	46.4385	22.1953
novel.168	-	1.05687	0.00722152	68.1737	32.6927
ENSMUSG00000020216	Jsrp1	1.04165	0.00716705	42.6665	20.654
ENSMUSG00000054134	Umodl1	1.03831	0.0111132	37.4913	18.1938
ENSMUSG00000107770	Gm44126	1.03591	0.00966974	78.5077	38.2141
novel.173	-	1.03254	8.57672e-06	181.849	88.849
ENSMUSG00000037466	Tedc1	1.03233	0.00257087	53.8226	26.2559
ENSMUSG00000104113	Gm37292	1.02719	0.0436226	21.7122	10.5898
ENSMUSG00000097088	Gm26615	1.01385	0.0184556	28.6779	14.1483
ENSMUSG00000111905	Gm48045	1.00401	0.0095904	36.5516	18.1648
ENSMUSG00000080875	Gm7332	1.00141	0.00512937	41.5549	20.6997

## Sheet: HM_vs_HFD_downregulated_genes
List of downregulated genes in HM vs. HFD
gene_id	gene_name	log2FoldChange	pvalue	HM	HFD
ENSMUSG00000083314	Gm11742	-5.84816	0.00117781	2.77556e-17	7.0744
ENSMUSG00000085788	4930470G03Rik	-5.84187	0.00213988	2.77556e-17	7.04478
ENSMUSG00000097155	Gm26511	-5.6321	0.00430174	2.77556e-17	6.07162
ENSMUSG00000100850	4930434B07Rik	-5.62502	0.00420632	2.77556e-17	6.0431
ENSMUSG00000112977	Gm34081	-5.61641	0.00703956	2.77556e-17	5.99871
ENSMUSG00000098534	Gm27167	-5.51316	0.00979209	2.77556e-17	5.57679
ENSMUSG00000111904	AC165349.1	-5.51316	0.00979209	2.77556e-17	5.57679
ENSMUSG00000030470	Csrp3	-5.50048	0.00891214	2.77556e-17	5.53421
ENSMUSG00000022303	Dcstamp	-5.50048	0.00891523	2.77556e-17	5.53421
ENSMUSG00000099871	Gm21742	-5.38264	0.0138453	2.77556e-17	5.08544
ENSMUSG00000049530	Clrn2	-5.37327	0.00939411	2.77556e-17	5.05531
ENSMUSG00000109143	Gm10046	-5.37327	0.00939129	2.77556e-17	5.05531
ENSMUSG00000019933	Mrln	-5.37327	0.00938292	2.77556e-17	5.05531
ENSMUSG00000089926	Gm15734	-5.37132	0.00849642	2.77556e-17	5.04839
ENSMUSG00000097110	Gm26726	-5.22673	0.0189584	2.77556e-17	4.5539
ENSMUSG00000101940	Akp-ps1	-5.22425	0.015201	2.77556e-17	4.54712
ENSMUSG00000094229	Gm22969	-5.22425	0.0151872	2.77556e-17	4.54712
ENSMUSG00000082465	Rps6-ps3	-5.22425	0.0151734	2.77556e-17	4.54712
ENSMUSG00000111812	Gm7904	-5.22425	0.015164	2.77556e-17	4.54712
ENSMUSG00000052363	Zdhhc19	-5.22213	0.0152306	2.77556e-17	4.54006
ENSMUSG00000034435	Tmem30b	-5.22213	0.0152365	2.77556e-17	4.54006
ENSMUSG00000028451	1700022I11Rik	-5.22213	0.015243	2.77556e-17	4.54006
ENSMUSG00000112779	Gm18029	-5.21965	0.0193234	2.77556e-17	4.53254
ENSMUSG00000103010	Gm37504	-5.21965	0.019343	2.77556e-17	4.53254
ENSMUSG00000108687	Gm45007	-5.21721	0.0199329	2.77556e-17	4.52424
ENSMUSG00000101253	Gm29088	-5.21481	0.0199329	2.77556e-17	4.51448
ENSMUSG00000111212	Gm47087	-5.06831	0.0292792	2.77556e-17	4.06852
ENSMUSG00000060183	Cxcl11	-5.06831	0.0292792	2.77556e-17	4.06852
ENSMUSG00000098890	Mir7008	-5.06831	0.0292792	2.77556e-17	4.06852
ENSMUSG00000094359	Gm25571	-5.06831	0.0292792	2.77556e-17	4.06852
ENSMUSG00000073420	Btnl5-ps	-5.06575	0.0292792	2.77556e-17	4.05909
ENSMUSG00000001023	S100a5	-5.06575	0.0292792	2.77556e-17	4.05909
ENSMUSG00000103562	2810405F15Rik	-5.06065	0.0292792	2.77556e-17	4.04576
ENSMUSG00000111069	Gm48646	-5.06065	0.0292792	2.77556e-17	4.04576
ENSMUSG00000102269	Gm7357	-5.05809	0.0267251	2.77556e-17	4.03888
ENSMUSG00000115084	AC158986.1	-5.05809	0.0267243	2.77556e-17	4.03888
ENSMUSG00000106062	Gm43820	-5.05809	0.0267093	2.77556e-17	4.03888
ENSMUSG00000102672	Gm37105	-5.05809	0.0267002	2.77556e-17	4.03888
ENSMUSG00000020622	Nt5c1b	-5.05809	0.0266889	2.77556e-17	4.03888
ENSMUSG00000018986	Slfn3	-5.05809	0.0266824	2.77556e-17	4.03888
ENSMUSG00000097724	Gm26850	-5.05554	0.0292792	2.77556e-17	4.03158
ENSMUSG00000099722	Gm29154	-5.05554	0.0292792	2.77556e-17	4.03158
ENSMUSG00000082981	Polr2k-ps	-5.05554	0.0292792	2.77556e-17	4.03158
ENSMUSG00000084629	Gm25112	-5.05554	0.0292792	2.77556e-17	4.03158
ENSMUSG00000027483	Bpifa1	-5.05298	0.0292792	2.77556e-17	4.02356
ENSMUSG00000101904	Gm29427	-5.05298	0.0292792	2.77556e-17	4.02356
ENSMUSG00000097811	2810425M01Rik	-5.05298	0.0292792	2.77556e-17	4.02356
ENSMUSG00000097100	9230104M06Rik	-5.05043	0.0292792	2.77556e-17	4.01413
ENSMUSG00000112901	Gm18514	-5.05043	0.0292792	2.77556e-17	4.01413
ENSMUSG00000044633	B530045E10Rik	-5.05043	0.0292792	2.77556e-17	4.01413
ENSMUSG00000112870	Gm40689	-5.04787	0.0292792	2.77556e-17	3.9992
ENSMUSG00000094231	Trav9n-4	-4.88118	0.0439839	2.77556e-17	3.56008
ENSMUSG00000114474	Gm34388	-4.88118	0.0439839	2.77556e-17	3.56008
ENSMUSG00000105102	Gm35507	-4.88118	0.0439839	2.77556e-17	3.56008
ENSMUSG00000083007	Gm13623	-4.88118	0.0439839	2.77556e-17	3.56008
ENSMUSG00000086273	Rbm46os	-4.88118	0.0439839	2.77556e-17	3.56008
ENSMUSG00000109123	Gm39059	-4.87845	0.0439839	2.77556e-17	3.55098
ENSMUSG00000026295	Spp2	-4.87845	0.0439839	2.77556e-17	3.55098
ENSMUSG00000111389	Gm39465	-4.87845	0.0439839	2.77556e-17	3.55098
ENSMUSG00000090329	Gm17160	-4.87845	0.0439839	2.77556e-17	3.55098
ENSMUSG00000047061	Gm9817	-4.87845	0.0439839	2.77556e-17	3.55098
ENSMUSG00000088108	Snora47	-4.87571	0.0439839	2.77556e-17	3.54433
ENSMUSG00000029526	1700123K08Rik	-4.87571	0.0439839	2.77556e-17	3.54433
ENSMUSG00000070691	Runx3	-4.87571	0.0439839	2.77556e-17	3.54433
ENSMUSG00000103444	Gm17836	-4.87571	0.0439839	2.77556e-17	3.54433
ENSMUSG00000113391	Gm48327	-4.87571	0.0439839	2.77556e-17	3.54433
ENSMUSG00000101628	Gm28177	-4.87571	0.0439839	2.77556e-17	3.54433
ENSMUSG00000049246	Hspe1-ps2	-4.87571	0.0439839	2.77556e-17	3.54433
ENSMUSG00000030131	Mug2	-4.87571	0.0439839	2.77556e-17	3.54433
ENSMUSG00000107071	Gm42420	-4.87571	0.0439839	2.77556e-17	3.54433
ENSMUSG00000114018	Gm36495	-4.87298	0.0439839	2.77556e-17	3.5376
ENSMUSG00000085078	C030013C21Rik	-4.87298	0.0439839	2.77556e-17	3.5376
ENSMUSG00000056445	Hoxaas2	-4.87298	0.0439839	2.77556e-17	3.5376
ENSMUSG00000101344	Gm29183	-4.87025	0.0439839	2.77556e-17	3.53053
ENSMUSG00000067973	Gm6994	-4.87025	0.0439839	2.77556e-17	3.53053
ENSMUSG00000106024	A530083M17Rik	-4.87025	0.0439839	2.77556e-17	3.53053
ENSMUSG00000093005	Gm24159	-4.87025	0.0439839	2.77556e-17	3.53053
ENSMUSG00000077338	Gm23294	-4.86751	0.0439839	2.77556e-17	3.52279
ENSMUSG00000001020	S100a4	-4.86751	0.0439839	2.77556e-17	3.52279
ENSMUSG00000114654	Gm47918	-4.86478	0.0439839	2.77556e-17	3.51372
ENSMUSG00000028571	Cyp2j13	-4.86478	0.0439839	2.77556e-17	3.51372
ENSMUSG00000025129	Ppp1r27	-4.86478	0.0439839	2.77556e-17	3.51372
ENSMUSG00000115332	AC116487.1	-4.86205	0.0439839	2.77556e-17	3.4993
ENSMUSG00000110386	Gm42031	-4.86205	0.0439839	2.77556e-17	3.4993
ENSMUSG00000060459	Kng2	-4.86205	0.0439839	2.77556e-17	3.4993
ENSMUSG00000046589	Lrrc8e	-4.86205	0.0439839	2.77556e-17	3.4993
ENSMUSG00000101135	Gm17981	-4.86205	0.0439839	2.77556e-17	3.4993
ENSMUSG00000111243	Gm4668	-4.86205	0.0439839	2.77556e-17	3.4993
ENSMUSG00000053318	Slamf8	-4.10611	0.000461716	0.508598	10.5746
novel.156	-	-4.03173	7.37571e-05	2.93982	49.8367
ENSMUSG00000057802	Gm10030	-3.90707	7.71459e-06	1.01593	16.6393
ENSMUSG00000085228	Gm14376	-3.89261	0.00120772	0.508598	9.1004
ENSMUSG00000073492	Gm10521	-3.80892	0.00457344	0.484739	8.54689
ENSMUSG00000089542	Gm25835	-3.72736	0.00616581	0.508598	8.10426
ENSMUSG00000053593	Fate1	-3.63179	0.00374859	0.508598	7.5757
ENSMUSG00000113200	Gm48632	-3.53716	0.00607237	0.484739	7.06022
ENSMUSG00000065547	Mir199a-1	-3.5368	0.0103496	0.508598	7.08792
ENSMUSG00000115784	AC112972.2	-3.53599	0.00733169	0.484739	7.05271
ENSMUSG00000099398	Ms4a14	-3.53559	0.00756621	0.508598	7.08122
ENSMUSG00000109505	Gm44677	-3.53444	0.00618519	0.508598	7.0744
ENSMUSG00000097870	Gm26868	-3.43037	0.0134655	0.484739	6.54397
ENSMUSG00000028699	Tspan1	-3.33098	0.00162278	1.01593	11.1333
ENSMUSG00000020633	Dcdc2c	-3.32229	0.015496	0.484739	6.06485
ENSMUSG00000088689	Scarna17	-3.31779	0.0185759	0.484739	6.0431
ENSMUSG00000062073	Gm10109	-3.31467	0.0143061	0.508598	6.05791
ENSMUSG00000081487	Gm13689	-3.20437	0.0348925	0.484739	5.57015
ENSMUSG00000008193	Spib	-3.1992	0.0021073	0.989827	10.1168
ENSMUSG00000085059	Gm11750	-3.19871	0.0230775	0.484739	5.55664
ENSMUSG00000114875	Gm30363	-3.19374	0.0264105	0.508598	5.56347
ENSMUSG00000100341	Gm29478	-3.19236	0.0400698	0.484739	5.52541
ENSMUSG00000088490	Gm24400	-3.18512	0.0340457	0.508598	5.53421
ENSMUSG00000103303	Gm37802	-3.18201	0.0400698	0.508598	5.52541
ENSMUSG00000093909	Gm3883	-3.17773	0.0400698	0.508598	5.49884
ENSMUSG00000089789	Rdh1	-3.06589	0.0383035	0.484739	5.05531
ENSMUSG00000030236	Slco1b2	-3.05857	0.0383556	0.508598	5.05531
ENSMUSG00000100868	Gm28095	-3.05857	0.0383686	0.508598	5.05531
ENSMUSG00000099847	Gm29458	-3.0549	0.0376557	0.508598	5.04115
ENSMUSG00000069804	Gm10277	-3.0549	0.0376703	0.508598	5.04115
ENSMUSG00000004814	Ccl24	-3.05169	0.0463858	0.508598	5.03341
ENSMUSG00000043948	Olfr691	-3.05169	0.0464148	0.508598	5.03341
ENSMUSG00000068079	Tcf15	-3.04346	0.000410494	1.47723	13.1388
ENSMUSG00000109125	Gm45159	-3.03565	0.000468073	1.52326	13.1245
ENSMUSG00000085839	Gm15949	-2.96635	0.0053224	0.989827	8.59218
ENSMUSG00000112148	Lilrb4	-2.87458	0.0107617	0.989827	8.05448
ENSMUSG00000096963	B230364G03Rik	-2.79969	0.0239006	0.971821	7.59609
ENSMUSG00000107035	Ybx1-ps2	-2.79969	0.0238977	0.971821	7.59609
ENSMUSG00000106252	Mir684-1	-2.78501	0.0119825	0.989827	7.56128
ENSMUSG00000086103	Gm11832	-2.76786	0.0353513	1.01593	7.52715
ENSMUSG00000034450	Gulo	-2.76786	0.0353513	1.01593	7.52715
ENSMUSG00000092097	Gm5819	-2.7011	0.0309558	0.971821	7.08792
ENSMUSG00000112304	Gm35206	-2.69794	0.0238861	0.971821	7.08122
ENSMUSG00000022584	Ly6c2	-2.68658	0.0310525	1.01593	7.08792
ENSMUSG00000065524	Mir135a-2	-2.68444	0.0247866	0.989827	7.04478
ENSMUSG00000067771	Gm14685	-2.6739	0.0179413	1.9648	13.2007
ENSMUSG00000079286	Gm11084	-2.66341	0.00385302	1.49332	10.0888
ENSMUSG00000038239	Hrc	-2.60656	0.00129803	2.43297	15.6222
ENSMUSG00000102516	Gm38340	-2.59918	0.00963204	1.47723	9.61541
ENSMUSG00000085255	Taco1os	-2.5945	0.00970165	1.49332	9.61541
ENSMUSG00000065118	Gm23297	-2.58672	0.039203	0.971821	6.54397
ENSMUSG00000028362	Tnfsf8	-2.58611	0.0279253	0.989827	6.57304
ENSMUSG00000015980	Lrrc27	-2.56354	0.00229897	9.90524	58.9447
ENSMUSG00000032496	Ltf	-2.49239	0.0386586	1.52326	9.02806
ENSMUSG00000087108	Gm16093	-2.47901	0.00330964	3.00482	17.2191
ENSMUSG00000112274	Gm47525	-2.47638	0.0428612	0.971821	6.05791
ENSMUSG00000013928	Thap8	-2.4632	0.0449819	1.01593	6.05069
ENSMUSG00000088990	Gm22767	-2.45231	0.0370003	1.45891	8.61244
ENSMUSG00000100764	Gm29155	-2.44879	0.0276742	1.45891	8.60575
ENSMUSG00000094581	Gm26365	-2.42056	0.0123819	1.94596	11.0754
ENSMUSG00000086683	Gm12867	-2.38317	7.57895e-05	4.41836	23.698
ENSMUSG00000056978	Hamp2	-2.35058	0.00695595	1.9648	10.5898
ENSMUSG00000085292	Gm12853	-2.34392	0.0211175	1.49332	8.06228
ENSMUSG00000113521	Gm29787	-2.27917	0.00840021	1.98041	10.096
ENSMUSG00000057710	9630041A04Rik	-2.27752	0.0112379	1.99697	10.11
ENSMUSG00000018378	Cuedc1	-2.26457	1.40481e-13	75.6478	363.697
ENSMUSG00000107704	Gm36355	-2.26251	0.0342243	1.47723	7.58939
ENSMUSG00000078143	Gm17344	-2.26206	0.00645487	2.91996	14.6127
ENSMUSG00000045102	Poln	-2.26008	0.00349201	2.95561	14.6706
ENSMUSG00000002565	Scin	-2.24835	0.00254286	2.98698	14.6127
ENSMUSG00000110456	Gm45865	-2.23236	0.0205703	3.00482	14.5619
ENSMUSG00000104330	Gm38285	-2.21492	0.0192109	1.94596	9.59476
ENSMUSG00000102461	Gm37166	-2.20468	0.0131655	1.98041	9.58032
ENSMUSG00000051805	A530095I07Rik	-2.20358	0.0151738	1.98041	9.57278
novel.92	-	-2.19957	0.0026943	2.98698	14.1194
ENSMUSG00000096596	Gm10591	-2.1951	0.0015053	3.97737	18.627
ENSMUSG00000109036	2210406H18Rik	-2.19392	0.0111197	3.04536	14.1623
ENSMUSG00000087289	4933424M12Rik	-2.19076	0.0296185	2.03061	9.56496
ENSMUSG00000114761	Gm47242	-2.16227	0.0402132	1.47723	7.0744
ENSMUSG00000052769	Gm9889	-2.15726	0.00133381	3.97737	18.1343
ENSMUSG00000086029	Pax6os1	-2.15687	0.038523	1.49332	7.06742
ENSMUSG00000041138	Nme8	-2.15555	0.0399083	1.49332	7.06022
ENSMUSG00000097324	Carmn	-2.15172	0.00302826	2.97101	13.6329
ENSMUSG00000023992	Trem2	-2.14773	0.0114878	9.84316	44.0805
novel.202	-	-2.1372	9.40003e-20	152.783	672.904
ENSMUSG00000094594	Tpd52-ps	-2.13585	0.0375288	1.94596	9.06411
ENSMUSG00000092368	A930015D03Rik	-2.12985	0.000616103	5.91209	26.3216
ENSMUSG00000032257	Ankk1	-2.11632	0.0432438	1.99697	9.0475
ENSMUSG00000065485	Mir219a-2	-2.11055	0.0103113	2.48362	11.1196
ENSMUSG00000102160	Gm36944	-2.10241	0.00925093	3.40691	15.1579
novel.199	-	-2.06176	2.63493e-19	59.6391	249.185
ENSMUSG00000102630	Gm37289	-2.04935	0.0279676	1.98041	8.59218
ENSMUSG00000037982	Gm9725	-2.04903	0.0341825	1.9648	8.56322
ENSMUSG00000005124	Wisp1	-2.04623	0.0274121	1.98041	8.57081
ENSMUSG00000090698	Apold1	-2.04544	4.54697e-15	101.907	421.16
ENSMUSG00000090179	Gm16307	-2.04347	0.0378043	1.98041	8.55529
ENSMUSG00000106867	Gm43800	-2.04328	0.00754974	2.97101	12.6374
ENSMUSG00000021506	Pitx1	-2.03996	0.0320685	5.4879	23.0411
ENSMUSG00000048473	Sult6b2	-1.98553	0.00895826	2.95561	12.115
ENSMUSG00000065593	Mir339	-1.98158	0.0093736	2.97101	12.1004
ENSMUSG00000056586	Zar1l	-1.96815	0.045475	1.9648	8.09081
ENSMUSG00000106022	Gm42929	-1.96815	0.045459	1.9648	8.09081
ENSMUSG00000071192	Wfikkn1	-1.9654	0.0275746	2.50081	10.0737
ENSMUSG00000109584	Gm7997	-1.9561	0.00582958	3.93083	15.6733
ENSMUSG00000106961	Gm43128	-1.94566	0.00342974	3.97737	15.6373
ENSMUSG00000114235	F530104D19Rik	-1.92263	0.00387277	4.41836	17.1771
ENSMUSG00000098755	Gm27651	-1.9097	0.0351071	2.45235	9.60862
ENSMUSG00000086657	Stamos	-1.90434	0.0453316	2.48362	9.62214
ENSMUSG00000022295	Atp6v1c1	-1.89775	0.000150554	296.135	1104.37
ENSMUSG00000060798	Intu	-1.888	0.000447684	7.93969	29.7068
ENSMUSG00000026630	Batf3	-1.88594	0.00941289	3.4586	13.1388
ENSMUSG00000048489	8430408G22Rik	-1.85893	1.01044e-06	18.2219	66.5282
ENSMUSG00000043346	Gm6741	-1.84193	0.00191523	19.9803	71.9746
ENSMUSG00000070332	Trim80	-1.83272	0.0203475	3.4586	12.6512
ENSMUSG00000045281	Gpr20	-1.83149	0.0165221	3.4586	12.6444
ENSMUSG00000085672	Gm16193	-1.82684	0.0356754	2.46797	9.0935
ENSMUSG00000104621	Gm43185	-1.82655	0.0117019	3.47413	12.6234
ENSMUSG00000065434	Mir7-1	-1.81062	0.0115492	5.99163	21.2724
ENSMUSG00000018569	Cldn7	-1.8038	0.00918725	3.94625	14.1194
ENSMUSG00000097579	Gm26799	-1.8032	0.0104081	3.94625	14.1118
ENSMUSG00000073538	E330020D12Rik	-1.7962	8.11164e-05	8.93033	31.2884
ENSMUSG00000098284	A330093E20Rik	-1.79285	0.00191625	6.91797	24.2876
ENSMUSG00000021553	Slc28a3	-1.78075	0.0423859	3.00482	10.5746
ENSMUSG00000022993	4930415O20Rik	-1.76854	0.00797237	4.96789	17.1983
ENSMUSG00000022518	4930562C15Rik	-1.75668	0.000395416	8.41155	28.7297
ENSMUSG00000097002	Gm2670	-1.72421	0.00161279	7.40557	24.7818
ENSMUSG00000073117	Gm7347	-1.70906	0.0385047	3.44324	11.5762
ENSMUSG00000080237	Gm14239	-1.70813	0.00569315	5.91209	19.6445
ENSMUSG00000043366	Olfr78	-1.70567	0.0346254	3.4586	11.5762
ENSMUSG00000114649	3110006O06Rik	-1.68745	0.0104395	4.46469	14.6424
ENSMUSG00000097294	Gm26888	-1.68363	0.0403364	3.99417	13.0783
ENSMUSG00000032068	Plet1	-1.67386	0.000489348	8.9463	28.7608
ENSMUSG00000045394	Epcam	-1.65912	0.0198662	6.43038	20.6036
ENSMUSG00000113396	Gm33467	-1.65251	0.0413266	3.42724	11.1055
ENSMUSG00000100334	C230024C17Rik	-1.64864	0.0324393	3.44324	11.1055
ENSMUSG00000097489	Gm26808	-1.64689	0.0239223	4.41836	14.1553
novel.134	-	-1.64435	2.67911e-37	269.391	842.727
ENSMUSG00000025610	Map3k7cl	-1.62845	0.0152964	4.98427	15.6222
ENSMUSG00000073686	Gm10564	-1.59628	0.00295454	7.90854	24.1832
ENSMUSG00000111340	Gm47171	-1.59324	0.00277142	7.45233	22.6962
ENSMUSG00000107171	Gm42572	-1.58735	0.0134299	4.9522	15.1289
ENSMUSG00000110929	Gm47757	-1.58197	0.0438645	3.44324	10.5971
ENSMUSG00000012519	Mlkl	-1.58119	0.046613	3.94625	12.0769
ENSMUSG00000093075	Gm25948	-1.58109	0.0283616	4.46469	13.5954
ENSMUSG00000052160	Pld4	-1.57713	0.0148961	18.0182	54.2738
ENSMUSG00000043925	Olfr544	-1.57645	0.0382181	4.48076	13.5873
novel.175	-	-1.56323	0.000200896	55.9163	166.032
ENSMUSG00000070423	Olfr558	-1.54698	0.0112115	5.97463	17.6488
ENSMUSG00000109228	Fam81b	-1.53845	0.0176906	4.96789	14.6424
ENSMUSG00000112254	Gm47690	-1.53845	0.0176962	4.96789	14.6424
ENSMUSG00000115437	AC122459.3	-1.53792	0.0333839	4.4339	13.1457
ENSMUSG00000033847	Pla2g4c	-1.5347	0.00283327	7.93969	23.2123
ENSMUSG00000029859	Epha1	-1.50909	0.00260851	10.8802	31.2168
ENSMUSG00000096330	Gm21976	-1.49999	0.0191107	5.43979	15.6222
ENSMUSG00000095562	Gm21887	-1.49659	0.00010433	132.009	371.792
ENSMUSG00000087111	Gm11399	-1.49264	0.0314354	4.9522	14.1623
ENSMUSG00000054488	Gm9946	-1.48606	0.0112451	6.9334	19.6445
ENSMUSG00000036551	Akap14	-1.48499	0.0100807	6.94907	19.6524
ENSMUSG00000081559	Gm12411	-1.48136	0.000326805	50.493	141.497
ENSMUSG00000097503	3110045C21Rik	-1.45394	0.0210426	5.45528	15.1508
ENSMUSG00000110525	Gm45893	-1.45084	0.0226702	5.47121	15.1363
ENSMUSG00000106164	9430085M18Rik	-1.44999	0.0453217	5.43979	15.0893
ENSMUSG00000087263	Gm15726	-1.44871	0.0171661	7.89315	21.7667
ENSMUSG00000025900	Rp1	-1.44815	0.0296582	5.47121	15.1136
ENSMUSG00000104935	Gm43414	-1.43687	0.0306288	4.9522	13.6183
ENSMUSG00000038521	C1s1	-1.4368	0.0143544	6.44589	17.6488
ENSMUSG00000106251	Gm42658	-1.43328	0.0124144	7.3747	20.1912
ENSMUSG00000020080	Hkdc1	-1.41317	0.00334932	10.8959	29.2224
ENSMUSG00000000325	Arvcf	-1.4093	1.36118e-06	72.0941	191.701
ENSMUSG00000109539	Gm44667	-1.39544	0.000115084	23.287	61.4642
ENSMUSG00000000049	Apoh	-1.38807	0.0145961	7.43651	19.6524
ENSMUSG00000102185	5033404E19Rik	-1.38776	0.0413847	5.8966	15.6733
novel.178	-	-1.38475	0.00666674	29.2814	76.8455
ENSMUSG00000083367	Gm8806	-1.38311	0.0442614	4.96789	13.1388
ENSMUSG00000087264	Gad1os	-1.37688	0.0255699	5.95846	15.652
ENSMUSG00000021609	Slc6a3	-1.37358	1.8154e-16	570.505	1478.5
ENSMUSG00000022041	Chrna2	-1.3623	0.00151554	22.7835	58.7225
ENSMUSG00000055148	Klf2	-1.36188	3.93077e-11	243.118	625.153
ENSMUSG00000027559	Car3	-1.35704	0.0352388	5.43979	14.1412
ENSMUSG00000058665	En1	-1.34072	5.33729e-05	26.8465	68.1149
ENSMUSG00000032057	4833427G06Rik	-1.34047	0.0306888	6.90263	17.6996
ENSMUSG00000102605	Gm37264	-1.33968	0.00911335	8.8991	22.7335
novel.200	-	-1.33577	0.00754168	282.941	716.984
ENSMUSG00000097004	4731419I09Rik	-1.32869	0.0277138	6.9818	17.6711
ENSMUSG00000090326	Dthd1	-1.32731	0.0235389	7.98934	20.1763
ENSMUSG00000050503	Fbxl22	-1.32076	0.0114671	8.41155	21.2081
ENSMUSG00000076433	Cep295nl	-1.31481	0.0423744	6.43038	16.1886
ENSMUSG00000072980	Oip5	-1.31191	0.0287226	6.43038	16.1604
ENSMUSG00000096446	Gm8104	-1.30469	0.0324458	7.86214	19.6524
ENSMUSG00000085088	4931413K12Rik	-1.29663	0.0136689	10.8179	26.7939
ENSMUSG00000016942	Tmprss6	-1.29191	0.0085602	10.8336	26.7644
ENSMUSG00000070891	Gm12689	-1.28261	0.0400082	5.9428	14.6352
novel.12	-	-1.28153	0.000920902	16.3363	39.8966
ENSMUSG00000037833	Sh2d4b	-1.27925	0.0192138	9.87417	24.1671
ENSMUSG00000104301	Wdr49	-1.27027	0.0124573	11.4149	27.6961
ENSMUSG00000108486	Gm44836	-1.26958	0.00918996	10.4084	25.2611
ENSMUSG00000112433	Gm30122	-1.26906	0.0102439	10.4243	25.2757
ENSMUSG00000102801	Gm37478	-1.2646	0.000913938	18.8696	45.469
ENSMUSG00000109118	Gm32031	-1.26441	0.0054035	11.9183	28.7684
ENSMUSG00000079845	Xlr4a	-1.26198	0.0415508	9.35571	22.6403
ENSMUSG00000110447	Gm31518	-1.25623	0.0192221	9.46628	22.7335
ENSMUSG00000105063	Gm43488	-1.25558	0.0247394	8.36522	20.1986
ENSMUSG00000041700	Lhfpl1	-1.24705	0.0382601	6.96513	16.6687
ENSMUSG00000113894	Gm48838	-1.24054	0.0176897	8.88366	21.1933
ENSMUSG00000107411	Gm19040	-1.23708	0.0180178	8.91462	21.1782
ENSMUSG00000009596	Taf7l	-1.22849	0.0312407	7.87773	18.6732
ENSMUSG00000107853	Gm18584	-1.22691	0.0401988	7.87773	18.6429
ENSMUSG00000024747	Aldh1a7	-1.22554	0.0303757	10.9776	25.7987
ENSMUSG00000104569	Gm43054	-1.22431	0.0319521	7.93969	18.7022
ENSMUSG00000114835	Gm48194	-1.22071	0.0483482	6.41503	15.1436
ENSMUSG00000025473	Adam8	-1.22006	2.56299e-06	45.0133	105.056
ENSMUSG00000052760	A630001G21Rik	-1.20539	0.0236044	8.88366	20.6773
ENSMUSG00000079014	Serpina3i	-1.20321	0.0498083	6.9334	16.1231
ENSMUSG00000026226	Spata3	-1.19799	0.0145964	12.8771	29.7068
ENSMUSG00000110235	Gm5086	-1.19561	0.0217481	9.38664	21.6791
ENSMUSG00000115234	CT025533.1	-1.19464	0.00774863	15.4102	35.395
ENSMUSG00000097021	4933433G15Rik	-1.18753	0.00911011	12.3271	28.2825
ENSMUSG00000064346	mt-Tw	-1.18652	3.32888e-09	99.7705	227.141
ENSMUSG00000031981	Capn9	-1.18529	0.0339853	7.90854	18.1573
ENSMUSG00000094685	Gm5900	-1.18436	0.0355608	7.93969	18.1867
ENSMUSG00000103621	Gm38366	-1.17917	0.0437263	7.95569	18.1421
ENSMUSG00000064288	Hist1h4k	-1.17195	0.00281547	15.8331	35.8428
ENSMUSG00000031492	Chrnb3	-1.16175	4.24058e-05	54.629	122.338
ENSMUSG00000032690	Oas2	-1.16167	0.0111595	11.8865	26.7418
ENSMUSG00000113626	Gm7240	-1.1587	0.000913217	20.2666	45.4296
novel.18	-	-1.15609	0.00848218	16.2572	36.4047
ENSMUSG00000102573	Gm7265	-1.14995	0.0358178	9.92097	22.1562
ENSMUSG00000053181	A830005F24Rik	-1.13941	0.0075041	14.3551	31.7737
ENSMUSG00000107278	Gm42600	-1.13765	0.0452492	8.85268	19.6753
ENSMUSG00000062933	Gm10123	-1.1353	7.25513e-12	3248.59	7136.42
ENSMUSG00000027196	Alkbh3os1	-1.13498	0.0342939	8.88366	19.6901
ENSMUSG00000095762	Gm16378	-1.1343	0.0144166	12.3583	27.2951
ENSMUSG00000063611	Gm10134	-1.13055	0.017789	11.9345	26.2332
ENSMUSG00000081161	Gm12783	-1.13054	0.0350454	9.38664	20.7215
ENSMUSG00000105655	Gm42659	-1.12669	0.0368401	9.84316	21.6867
ENSMUSG00000086855	Gm13844	-1.12489	0.0125089	12.909	28.2675
ENSMUSG00000053161	Daw1	-1.12277	0.0101847	18.9028	41.3025
ENSMUSG00000026175	Vil1	-1.10445	0.0331	11.8708	25.6772
ENSMUSG00000106841	Gm42656	-1.09719	0.0115355	14.2922	30.7643
ENSMUSG00000071112	Spx	-1.09569	0.000133298	38.2335	81.7992
ENSMUSG00000040606	Kazn	-1.09505	3.25198e-05	175.846	375.793
ENSMUSG00000039315	Clnk	-1.09108	0.0368462	10.3462	22.225
ENSMUSG00000031491	Chrna6	-1.08453	1.70289e-06	117.205	248.674
ENSMUSG00000023505	Cdca3	-1.08071	0.0233469	11.8708	25.2611
novel.129	-	-1.07885	0.0203739	19.3568	40.9979
ENSMUSG00000037818	Abhd18	-1.06088	0.0118485	33.6473	70.3952
ENSMUSG00000042784	Muc1	-1.05625	0.0462345	12.2798	25.7013
ENSMUSG00000102969	Gm33366	-1.05181	0.0352095	10.4084	21.7018
ENSMUSG00000064340	mt-Tl1	-1.04876	2.75605e-09	203.705	421.521
ENSMUSG00000106904	Gm43029	-1.04631	0.0185537	14.8743	30.8401
ENSMUSG00000097559	D430018E03Rik	-1.04412	0.00824799	16.3363	33.8237
ENSMUSG00000025757	Hspa4l	-1.03962	9.96767e-11	164.909	339.107
ENSMUSG00000035299	Mid1	-1.03637	0.00148965	66.6428	136.66
ENSMUSG00000003032	Klf4	-1.03516	2.60874e-09	140.788	288.576
ENSMUSG00000112449	Srp54	-1.03107	2.16646e-05	106.391	217.495
ENSMUSG00000085263	1700125G02Rik	-1.02393	0.0133492	16.8396	34.3703
ENSMUSG00000027793	Ccna1	-1.01803	0.0208363	15.3777	31.2493
ENSMUSG00000108563	Gm44686	-1.01783	0.038555	11.8865	24.1911
ENSMUSG00000032363	Adamts7	-1.01688	0.023892	13.9324	28.275
ENSMUSG00000091542	Gm17167	-1.01678	0.0421565	10.9116	22.1877
ENSMUSG00000096988	A930029G22Rik	-1.00169	0.012621	16.3204	32.8218
